# Supplementary material for: Protecting your skin: a highly accurate LSTM network integrating conjoint features for predicting chemical-induced skin irritation
Source: J Cheminform. 2025 Mar 27;17:39. doi: 10.1186/s13321-025-00980-y (PMC11951793; doi:10.1186/s13321-025-00980-y)
Supplement: Supplementary file 2 [file 13321_2025_980_MOESM2_ESM.xlsx]

## Sheet: Train
Name	SMILES	GHS classification	Dataset
JP_CHRIP: p-Nitrochlorobenzene	[O-][N+](=O)c1ccc(Cl)cc1	Non-irritant	Train
NZ_CCID: 4-Methoxybenzoyl chloride	COC1=CC=C(C=C1)C(=O)Cl	Irritant	Train
EU_REACH: butyl N-[(butylsulfanyl)methanethioyl]carbamate	CCCCOC(=O)NC(=S)SCCCC	Non-irritant	Train
NZ_CCID: 4-Nitrobenzyl chloride	C1=CC(=CC=C1CCl)[N+](=O)[O-]	Irritant	Train
EU_REACH: (1S,3R,5R,6S,8R,10R,11S,13R,15R,16S,18R,20R,21S,23R,25R,26S,28R,30R,31R,32R,33R,34R,35R,36R,37R,38R,39R,40R,41R,42R)-5,10,15,20,25,30-Hexakis(hydroxymethyl)-2,4,7,9,12,14,17,19,22,24,27,29-dodecaoxahe ptacyclo[26.2.2.23,6.28,11.213,16.218,21.223,26]dotetracontane-31,32,33,34,35,36,37,38,39,40,41,42-dodecol	C([C@@H]1[C@@H]2[C@@H]([C@H]([C@H](O1)O[C@@H]3[C@H](O[C@@H]([C@@H]([C@H]3O)O)O[C@@H]4[C@H](O[C@@H]([C@@H]([C@H]4O)O)O[C@@H]5[C@H](O[C@@H]([C@@H]([C@H]5O)O)O[C@@H]6[C@H](O[C@@H]([C@@H]([C@H]6O)O)O[C@@H]7[C@H](O[C@H](O2)[C@@H]([C@H]7O)O)CO)CO)CO)CO)CO)O)O)O	Non-irritant	Train
JP_CHRIP: Terephthaloyl dichloride NZ_CCID: Terephthaloyl dichloride	ClC(=O)c1ccc(cc1)C(=O)Cl	Irritant	Train
NZ_CCID: Cyclopentylamine	C1CCC(C1)N	Irritant	Train
EU_REACH: 1-butoxy-4-[4-(trans-4-ethylcyclohexyl)-1-cyclohexen-1-yl]-2,3-difluorobenzene	CCCCOC1=C(C(=C(C=C1)C2=CCC(CC2)C3CCC(CC3)CC)F)F	Non-irritant	Train
EU_REACH: 4-methyl-1,3-oxazole-5-carbonitrile	CC1=C(OC=N1)C#N	Non-irritant	Train
JP_CHRIP: N,N-Diethylenediamine NZ_CCID: 2-Aminoethyldiethylamine	CCN(CC)CCN	Irritant	Train
AU_HCIS: Ethanol, 2-(diethylamino)- JP_CHRIP: Ethanol, 2-(diethylamino)- NZ_CCID: 2-Diethylaminoethanol	CCN(CC)CCO	Irritant	Train
EU_REACH: [(6-chloropyridin-3-yl)methyl](2,2-difluoroethyl)amine	C1=CC(=NC=C1CNCC(F)F)Cl	Non-irritant	Train
EU_REACH: 2-[(4-methyl-2-nitrophenyl)amino]ethan-1-ol	CC1=CC(=C(C=C1)NCCO)[N+](=O)[O-]	Non-irritant	Train
NZ_CCID: Benzylamine	C1=CC=C(C=C1)CN	Irritant	Train
NZ_CCID: Phenyl thioxochloroformate	C1=CC=C(C=C1)OC(=S)Cl	Irritant	Train
NZ_CCID: Cyclohexyl(methyl)amine	CNC1CCCCC1	Irritant	Train
JP_CHRIP: 2-Vinylpyridine NZ_CCID: 2-Vinylpyridine (stabilized with 4-t-butylpyrocatechol)	C=Cc1ccccn1	Irritant	Train
JP_CHRIP: N-Ethylmorpholine	CCN1CCOCC1	Irritant	Train
JP_CHRIP: Methyl 3-chloro-5-(4,6-dimethoxy-2-pyrimidinylcarbamoylsulfamoyl)-1-methylpyrazole-4-carboxylate; Halosulfuron-methyl	COC(=O)c1c(Cl)nn(C)c1S(=O)(=O)NC(=O)Nc1nc(OC)cc(OC)n1	Non-irritant	Train
EU_REACH: (2,2-dimethyl-1,3-dioxolan-4-yl)methanol	CC1(OCC(O1)CO)C	Non-irritant	Train
JP_CHRIP: 1,3,5,7-Tetraazatricyclo[3.3.1.1(3,7)]decane	C1N2CN3CN1CN(C2)C3	Non-irritant	Train
EU_REACH: 1-[4-({4-[(dimethylcarbamoyl)amino]phenyl}methyl)phenyl]-3,3-dimethylurea	CN(C)C(=O)NC1=CC=C(C=C1)CC2=CC=C(C=C2)NC(=O)N(C)C	Non-irritant	Train
EU_REACH: 2,5-bis(phenylamino)benzene-1,4-dicarboxylic acid	C1=CC=C(C=C1)NC2=CC(=C(C=C2C(=O)O)NC3=CC=CC=C3)C(=O)O	Non-irritant	Train
JP_CHRIP: Triallyl cyanurate	C=CCOc1nc(OCC=C)nc(OCC=C)n1	Non-irritant	Train
JP_CHRIP: N-({4-[2-Chloro-4-(trifluoromethyl)phenoxy]-2-fluorophenyl}carbamoyl)-2,6-difluorobenzamide; Flufenoxuron	Fc1cc(Oc2ccc(cc2Cl)C(F)(F)F)ccc1NC(=O)NC(=O)c1c(F)cccc1F	Non-irritant	Train
NZ_CCID: 1-Propanesulphonyl chloride	CCCS(=O)(=O)Cl	Irritant	Train
JP_CHRIP: N-Phenyl-1,4-benzenediamine	Nc1ccc(Nc2ccccc2)cc1	Non-irritant	Train
EU_REACH: (3R,3aR,6R,6aR)-6-(3-methoxy-4-{3-methoxy-4-[4-(prop-2-enoyloxy)benzoyloxy]benzoyloxy}benzoyloxy)-hexahydrofuro[3,2-b]furan-3-yl 3-methoxy-4-[4-(prop-2-enoyloxy)benzoyloxy]benzoate; (3R,3aR,6R,6aR)-6-(3-methoxy-4-{4-[4-(prop-2-enoyloxy)benzoyloxy]benzoyloxy}benzoyloxy)-hexahydrofuro[3,2-b]furan-3-yl 3-methoxy-4-[4-(prop-2-enoyloxy)benzoyloxy]benzoate; (3S,3aS,6S,6aS)-6-{3-methoxy-4-[4-(…	COC1=C(C=CC(=C1)C(=O)O[C@@H]2CO[C@H]3[C@@H]2OC[C@H]3OC(=O)C4=CC(=C(C=C4)OC(=O)C5=CC=C(C=C5)OC(=O)C=C)OC)OC(=O)C6=CC=C(C=C6)OC(=O)C=C	Non-irritant	Train
EU_REACH: 6-bromo-2-chloro-8-cyclopentyl-5-methyl-7H,8H-pyrido[2,3-d]pyrimidin-7-one	CC1=C(C(=O)N(C2=NC(=NC=C12)Cl)C3CCCC3)Br	Non-irritant	Train
JP_CHRIP: dicyclohexylamine KR_NCIS: Dicyclohexylamine NZ_CCID: Dicyclohexylamine	C1CCC(CC1)NC1CCCCC1	Irritant	Train
NZ_CCID: Dimethyl-N-cyanodithioiminocarbonate	CSC(=NC#N)SC	Irritant	Train
EU_REACH: 3-[(2-sulfanylacetyl)oxy]-2,2-bis({[(2-sulfanylacetyl)oxy]methyl})propyl 2-sulfanylacetate	C(C(=O)OCC(COC(=O)CS)(COC(=O)CS)COC(=O)CS)S	Non-irritant	Train
EU_REACH: 5-[(4-carboxybutanoyl)peroxy]-5-oxopentanoic acid	C(CC(=O)O)CC(=O)OOC(=O)CCCC(=O)O	Non-irritant	Train
EU_REACH: 3-oxo-N-phenylbutanamide	CC(=O)CC(=O)NC1=CC=CC=C1	Non-irritant	Train
EU_REACH: 1,3-diphenyl-2-thiourea	C1=CC=C(C=C1)NC(=S)NC2=CC=CC=C2	Non-irritant	Train
JP_CHRIP: Diphenyl carbonate	O=C(Oc1ccccc1)Oc1ccccc1	Non-irritant	Train
JP_CHRIP: 3,4-Dichlorophenyl isocyanate	Clc1ccc(cc1Cl)N=C=O	Non-irritant	Train
EU_REACH: 2,5-dimethoxyaniline	COC1=CC(=C(C=C1)OC)N	Non-irritant	Train
EU_REACH: (1E)-1-chloro-3,3,3-trifluoroprop-1-ene	C(=C/Cl)\C(F)(F)F	Non-irritant	Train
JP_CHRIP: 2-(Di-n-butylamino)ethanol	CCCCN(CCO)CCCC	Irritant	Train
NZ_CCID: 1,3-Propanediamine, N,N-dibutyl-	CCCCN(CCCC)CCCN	Irritant	Train
EU_REACH: 2,5-bis[(4-methylphenyl)amino]benzene-1,4-dicarboxylic acid	CC1=CC=C(C=C1)NC2=CC(=C(C=C2C(=O)O)NC3=CC=C(C=C3)C)C(=O)O	Non-irritant	Train
NZ_CCID: Cinnamoyl chloride	C1=CC=C(C=C1)/C=C/C(=O)Cl	Irritant	Train
EU_REACH: 2,2-dimethyl-3-oxopropyl dodecanoate	CCCCCCCCCCCC(=O)OCC(C)(C)C=O	Non-irritant	Train
EU_REACH: 3-(hexyloxy)propane-1,2-diol	CCCCCCOCC(CO)O	Non-irritant	Train
EU_REACH: 4a,6a-dimethyl-2-oxo-1H,2H,3H,4H,4aH,4bH,5H,6H,6aH,7H,8H,9H,9aH,9bH,10H-indeno[5,4-f]quinoline-7-carboxylic acid	C[C@]12CC[C@H]3[C@H]([C@@H]1CC[C@@H]2C(=O)O)CC=C4[C@@]3(CCC(=O)N4)C	Non-irritant	Train
EU_REACH: tert-butyl 2-[(7R,9R)-9-(cyanomethyl)-6,10-dioxaspiro[4.5]decan-7-yl]acetate	CC(C)(C)OC(=O)C[C@H]1C[C@H](OC2(O1)CCCC2)CC#N	Non-irritant	Train
EU_REACH: tert-butyl 2-[(7R,9R)-9-{2-[2-(4-fluorophenyl)-3-phenyl-4-(phenylcarbamoyl)-5-(propan-2-yl)-1H-pyrrol-1-yl]ethyl}-6,10-dioxaspiro[4.5]decan-7-yl]acetate	CC(C)C1=C(C(=C(N1CC[C@@H]2C[C@@H](OC3(O2)CCCC3)CC(=O)OC(C)(C)C)C4=CC=C(C=C4)F)C5=CC=CC=C5)C(=O)NC6=CC=CC=C6	Non-irritant	Train
JP_CHRIP: 2-Phenoxyethyl isobutyrate	CC(C)C(=O)OCCOc1ccccc1	Non-irritant	Train
JP_CHRIP: (2-Bromoethyl)benzene	BrCCc1ccccc1	Non-irritant	Train
NZ_CCID: Phenyl isocyanate	C1=CC=C(C=C1)N=C=O	Irritant	Train
NZ_CCID: Phenylacetyl chloride	C1=CC=C(C=C1)CC(=O)Cl	Irritant	Train
JP_CHRIP: benzyldimethylamine NZ_CCID: Benzyldimethylamine	CN(C)Cc1ccccc1	Irritant	Train
JP_CHRIP: Acetanilide	CC(=O)Nc1ccccc1	Non-irritant	Train
NZ_CCID: Trimethylsilyl N-trimethylsilylacetamidate	CC(=N[Si](C)(C)C)O[Si](C)(C)C	Irritant	Train
EU_REACH: dimethyl[2-(4-methylpiperazin-1-yl)ethyl]amine	CN1CCN(CC1)CCN(C)C	Irritant	Train
NZ_CCID: 2-Ethyl-2-oxazoline	CCC1=NCCO1	Irritant	Train
AU_HCIS: Phenol, 4-nonyl- KR_NCIS: Nonylphenols US_HSDB: 4-Nonylphenol	CCCCCCCCCC1=CC=C(C=C1)O	Irritant	Train
JP_CHRIP: 2-cyclohexylidene-2-phenylacetonitrile	N#CC(=C1CCCCC1)c1ccccc1	Non-irritant	Train
EU_REACH: 2-ethylhexylamine JP_CHRIP: 2-Ethylhexylamine NZ_CCID: 1-Hexanamine, 2-ethyl-	CCCCC(CC)CN	Irritant	Train
EU_REACH: 1-({bis[(1-chloropropan-2-yl)oxy]phosphoryl}oxy)-2-[({bis[(1-chloropropan-2-yl)oxy]phosphoryl}oxy)methyl]-3-chloro-2-(chloromethyl)propane	CC(CCl)OP(=O)(OCC(COP(=O)(OC(C)CCl)OC(C)CCl)(CCl)CCl)OC(C)CCl	Non-irritant	Train
JP_CHRIP: 3-(Diethylamino)propylamine NZ_CCID: 3-Diethylamino-1-propylamine	CCN(CC)CCCN	Irritant	Train
EU_REACH: (Z)-[1-(2-amino-1,3-thiazol-4-yl)-2-(1,3-benzothiazol-2-ylsulfanyl)-2-oxoethylidene]amino acetate	CC(=O)O/N=C(/C1=CSC(=N1)N)\C(=O)SC2=NC3=CC=CC=C3S2	Non-irritant	Train
NZ_CCID: Benzenemethanamine, 4-chloro-	C1=CC(=CC=C1CN)Cl	Irritant	Train
NZ_CCID: Crotonoyl chloride (mixture of cis- and trans isomers)	C/C=C/C(=O)Cl	Irritant	Train
NZ_CCID: 3-Cyclopentyl propionyl chloride	C1CCC(C1)CCC(=O)Cl	Irritant	Train
EU_REACH: cyclohexane-1,4-diyldimethanol	C1CC(CCC1CO)CO	Non-irritant	Train
EU_REACH: 3-{[4'-(3-aminophenoxy)-[1,1'-biphenyl]-4-yl]oxy}aniline	C1=CC(=CC(=C1)OC2=CC=C(C=C2)C3=CC=C(C=C3)OC4=CC=CC(=C4)N)N	Non-irritant	Train
NZ_CCID: 3-Methylpentanoic acid	CCC(C)CC(=O)O	Irritant	Train
EU_REACH: N,N'-ethylenebis[N-acetylacetamide]	CC(=O)N(CCN(C(=O)C)C(=O)C)C(=O)C	Non-irritant	Train
JP_CHRIP: methyl acetoacetate	COC(=O)CC(=O)C	Non-irritant	Train
EU_REACH: 1,3-diethyl-2-thiourea	CCNC(=S)NCC	Non-irritant	Train
EU_REACH: ethyl 2-cyanoacetate	CCOC(=O)CC#N	Non-irritant	Train
KR_NCIS: N,N'-Bis(3-aminopropyl)-1,2-ethane diamin	C(CN)CNCCNCCCN	Irritant	Train
EU_REACH: {3-[(3-aminopropyl)amino]propyl}dimethylamine	CN(C)CCCNCCCN	Irritant	Train
JP_CHRIP: 2,4-Xylenol KR_NCIS: 2,4-Dimethylphenol NZ_CCID: 2,4-Xylenol	Cc1ccc(O)c(C)c1	Irritant	Train
EU_REACH: dodecanoyl dodecaneperoxoate JP_CHRIP: dilauroyl peroxide	CCCCCCCCCCCC(=O)OOC(=O)CCCCCCCCCCC	Non-irritant	Train
EU_REACH: dibutyl but-2-enedioate	CCCCOC(=O)/C=C/C(=O)OCCCC	Non-irritant	Train
JP_CHRIP: 1-(6-Chloro-3-pyridylmethyl)-N-nitroimidazolidin-2-ylidenamine; Imidacloprid	[O-][N+](=O)N=C1NCCN1Cc1ccc(Cl)nc1	Non-irritant	Train
NZ_CCID: 1,3-Propanediamine, N-(3-aminopropyl)-N-methyl-	CN(CCCN)CCCN	Irritant	Train
EU_REACH: 2-phenoxyethyl methacrylate	CC(=C)C(=O)OCCOC1=CC=CC=C1	Non-irritant	Train
EU_REACH: 1,4-dioxacycloheptadecane-5,17-dione	C1CCCCCC(=O)OCCOC(=O)CCCCC1	Non-irritant	Train
EU_REACH: 1-oxacyclohexadecan-2-one	C1CCCCCCCOC(=O)CCCCCC1	Non-irritant	Train
EU_REACH: carbendazim JP_CHRIP: carbendazim(ISO)	COC(=O)Nc1nc2ccccc2[nH]1	Non-irritant	Train
KR_NCIS: Bis(2-ethylhexyl)amine NZ_CCID: Bis(2-ethylhexyl) amine	CCCCC(CC)CNCC(CC)CCCC	Irritant	Train
JP_CHRIP: Butyric anhydride NZ_CCID: Butyric anhydride	CCCC(=O)OC(=O)CCC	Irritant	Train
EU_REACH: 2,4,8,10-tetra(tert-butyl)-6-hydoroxy-12H-dibenzo[d,g] [1,3,2]dioxaphosphocin, 6-oxide	CC(C)(C)C1=CC2=C(C(=C1)C(C)(C)C)OP(=O)(OC3=C(C2)C=C(C=C3C(C)(C)C)C(C)(C)C)O	Non-irritant	Train
AU_HCIS: p-cresol [1] JP_CHRIP: p-Cresol KR_NCIS: 4-Methylphenol NZ_CCID: 4-Cresol US_HSDB: p-CRESOL	Cc1ccc(O)cc1	Irritant	Train
JP_CHRIP: 4-chlorophenol	Oc1ccc(Cl)cc1	Irritant	Train
EU_REACH: N-(4-{[3-(dimethylamino)propyl]sulfamoyl}phenyl)-2-[(2-methoxy-4-nitrophenyl)diazenyl]-3-oxobutanamide	CC(=O)C(C(=O)NC1=CC=C(C=C1)S(=O)(=O)NCCCN(C)C)N=NC2=C(C=C(C=C2)[N+](=O)[O-])OC	Non-irritant	Train
NZ_CCID: 1,4-Dimethylpiperazine	CN1CCN(CC1)C	Irritant	Train
EU_REACH: dimethyl succinate JP_CHRIP: Dimethyl succinate	COC(=O)CCC(=O)OC	Non-irritant	Train
EU_REACH: methyl hexanoate	CCCCCC(=O)OC	Non-irritant	Train
EU_REACH: ethenyl-tris(2-methoxyethoxy)silane	COCCO[Si](C=C)(OCCOC)OCCOC	Non-irritant	Train
EU_REACH: 2-{2-[(2-chloroacetyl)oxy]ethoxy}ethyl 2-chloroacetate	C(COC(=O)CCl)OCCOC(=O)CCl	Non-irritant	Train
AU_HCIS: Oxirane, (chloromethyl)- JP_CHRIP: Epichlorohydrin KR_NCIS: Epichlorohydrin NZ_CCID: Oxirane, (chloromethyl)-	ClCC1CO1	Irritant	Train
KR_NCIS: Glycidyl acrylate	C=CC(=O)OCC1CO1	Irritant	Train
NZ_CCID: 2,5-Pyrrolidinedione, 3-dodecyl-1-(1,2,2,6,6-pentamethyl-4-piperidinyl)-	CCCCCCCCCCCCC1CC(=O)N(C1=O)C2CC(N(C(C2)(C)C)C)(C)C	Irritant	Train
NZ_CCID: Piperidine, 1-acetyl-4-(3-dodecyl-2,5-dioxo-1-pyrrolidinyl)-2,2,6,6-tetramethyl-	CCCCCCCCCCCCC1CC(=O)N(C1=O)C2CC(N(C(C2)(C)C)C(=O)C)(C)C	Irritant	Train
JP_CHRIP: 3-Bromo-1-propene KR_NCIS: 3-Bromo-1-propene NZ_CCID: 3-Bromo-1-propene	BrCC=C	Irritant	Train
NZ_CCID: 2-Ethylhexyl dihydrogen phosphate	CCCCC(CC)COP(=O)(O)O	Irritant	Train
JP_CHRIP: Acrylaldehyde KR_NCIS: Acrolein NZ_CCID: Acrolein US_HSDB: ACROLEIN	C=CC=O	Irritant	Train
EU_REACH: 4-({6-chloro-2-[(4-cyanophenyl)amino]pyrimidin-4-yl}oxy)-3,5-dimethylbenzonitrile	CC1=CC(=CC(=C1OC2=CC(=NC(=N2)NC3=CC=C(C=C3)C#N)Cl)C)C#N	Non-irritant	Train
EU_REACH: ethyl 6,8-dichlorooctanoate	CCOC(=O)CCCCC(CCCl)Cl	Non-irritant	Train
NZ_CCID: 1,4-Butanediol diacrylate	C=CC(=O)OCCCCOC(=O)C=C	Irritant	Train
NZ_CCID: 3,3-Dimethylbutyric acid	CC(C)(C)CC(=O)O	Irritant	Train
JP_CHRIP: Propylamine NZ_CCID: 1-Propanamine	CCCN	Irritant	Train
JP_CHRIP: 3-Amino-1-propene; Allylamine	NCC=C	Irritant	Train
NZ_CCID: Phosphorylethanolamine	C(COP(=O)(O)O)N	Irritant	Train
JP_CHRIP: Ethylenediamine KR_NCIS: 1,2-Ethanediamine; Ethylenediamine NZ_CCID: Ethylenediamine	NCCN	Irritant	Train
JP_CHRIP: N-(phosphonomethyl)glycine [glyphosate]	OC(=O)CNCP(=O)(O)O	Non-irritant	Train
JP_CHRIP: Hexanedioic acid, 1,6-dihydrazide	NNC(=O)CCCCC(=O)NN	Non-irritant	Train
JP_CHRIP: 2-Propyn-1-ol KR_NCIS: 2-Propyn-1-ol NZ_CCID: 2-Propyn-1-ol	OCC#C	Irritant	Train
AU_HCIS: chloroacetaldehyde JP_CHRIP: chloroacetaldehyde	ClCC=O	Irritant	Train
EU_REACH: 1,4-Dimethyl-1H-pyrazole	CC1=CN(N=C1)C	Non-irritant	Train
JP_CHRIP: Chloromethyl methyl ether	COCCl	Irritant	Train
KR_NCIS: Performic acid	C(=O)OO	Irritant	Train
EU_REACH: 2,2,4,4,6,6-hexamethyl-3,5-dioxa-2,4,6-trisilaheptane	C[Si](C)(C)O[Si](C)(C)O[Si](C)(C)C	Non-irritant	Train
EU_REACH: 2,2,4,4,6,6,8,8,10,10,12,12-dodecamethyl-3,5,7,9,11-pentaoxa-2,4,6,8,10,12-hexasilatridecane	C[Si](C)(C)O[Si](C)(C)O[Si](C)(C)O[Si](C)(C)O[Si](C)(C)O[Si](C)(C)C	Non-irritant	Train
AU_HCIS: Phosphoric acid, dibutyl ester JP_CHRIP: Di-n-butyl phosphate	CCCCOP(=O)(O)OCCCC	Irritant	Train
KR_NCIS: Bis(2,4,4-trimethylpentyl)phosphinodithioic acid	CC(CC(C)(C)C)CP(=S)(CC(C)CC(C)(C)C)S	Irritant	Train
NZ_CCID: Isopentylamine	CC(C)CCN	Irritant	Train
JP_CHRIP: 3-Methyl-2-butenal	CC(=CC=O)C	Irritant	Train
EU_REACH: butyric acid JP_CHRIP: butyric acid NZ_CCID: Butyric acid	CCCC(=O)O	Irritant	Train
JP_CHRIP: 3-Chloropropionic acid NZ_CCID: 3-Chloropropionic acid	OC(=O)CCCl	Irritant	Train
EU_REACH: β-alanine	C(CN)C(=O)O	Non-irritant	Train
JP_CHRIP: beta-Mercaptopropionic acid NZ_CCID: 3-Mercaptopropionic acid	OC(=O)CCS	Irritant	Train
NZ_CCID: Chlorodiphenylphosphine	C1=CC=C(C=C1)P(C2=CC=CC=C2)Cl	Irritant	Train
NZ_CCID: 1,2-Ethanediamine, N,N-dimethyl-	CN(C)CCN	Irritant	Train
AU_HCIS: Ethanol, 2-(dimethylamino)- JP_CHRIP: 2-dimethylaminoethanol; N,N-dimethylethanolamine NZ_CCID: Dimethylaminoethanol US_HSDB: 2-DIMETHYLAMINOETHANOL	CN(C)CCO	Irritant	Train
EU_REACH: 4-methylpentan-2-one JP_CHRIP: Methyl isobutyl ketone	CC(C)CC(=O)C	Non-irritant	Train
NZ_CCID: Isopentanoyl chloride	CC(C)CC(=O)Cl	Irritant	Train
NZ_CCID: 1-(Dimethylamino)-2-propanol	CC(CN(C)C)O	Irritant	Train
EU_REACH: bis(propan-2-yl)amine JP_CHRIP: Diisopropylamine NZ_CCID: 2-Propanamine, N-(1-methylethyl)-	CC(C)NC(C)C	Irritant	Train
JP_CHRIP: Isopropyl ether	CC(C)OC(C)C	Non-irritant	Train
EU_REACH: isopropenyl acetate	CC(=C)OC(=O)C	Non-irritant	Train
JP_CHRIP: Isopropyl chloroformate	CC(C)OC(=O)Cl	Irritant	Train
JP_CHRIP: Acetic anhydride NZ_CCID: Acetic anhydride US_HSDB: Acetic anhydride	CC(=O)OC(=O)C	Irritant	Train
AU_HCIS: maleic anhydride JP_CHRIP: Maleic anhydride NZ_CCID: Maleic anhydride US_HSDB: MALEIC ANHYDRIDE	O=C1OC(=O)C=C1	Irritant	Train
JP_CHRIP: propylene carbonate	CC1COC(=O)O1	Non-irritant	Train
AU_HCIS: m-cresol [1] JP_CHRIP: m-Cresol KR_NCIS: m-Cresol NZ_CCID: 3-Cresol US_HSDB: m-CRESOL	Cc1cccc(O)c1	Irritant	Train
EU_REACH: tert-butyl (2S)-2-[5-(4'-{2-[(2S)-1-[(tert-butoxy)carbonyl]pyrrolidin-2-yl]-1H-imidazol-5-yl}-[1,1'-biphenyl]-4-yl)-1H-imidazol-2-yl]pyrrolidine-1-carboxylate	CC(C)(C)OC(=O)N1CCC[C@H]1C2=CC(=NN2)C3=CC=C(C=C3)C4=CC=C(C=C4)C5=CN=C(N5)[C@@H]6CCCN6C(=O)OC(C)(C)C	Non-irritant	Train
EU_REACH: 2,4,6,8-tetramethyl-1,3,5,7-tetraoxocane JP_CHRIP: 2,4,6,8-Tetramethyl-1,3,5,7-tetraoxacyclooctane	CC1OC(C)OC(C)OC(C)O1	Non-irritant	Train
JP_CHRIP: 3,5-xylenol; 3,5-Dimethylphenol KR_NCIS: 3,5-Dimethylphenol NZ_CCID: Phenol, 3,5-dimethyl-	Cc1cc(C)cc(O)c1	Irritant	Train
JP_CHRIP: Melamine	Nc1nc(N)nc(N)n1	Non-irritant	Train
JP_CHRIP: 2,6-Dimethylheptan-4-ol	CC(C)CC(O)CC(C)C	Non-irritant	Train
JP_CHRIP: Diisobutyl ketone	CC(C)CC(=O)CC(C)C	Non-irritant	Train
AU_HCIS: cyclohexylamine JP_CHRIP: Cyclohexylamine KR_NCIS: Cyclohexylamine NZ_CCID: Cyclohexanamine	NC1CCCCC1	Irritant	Train
JP_CHRIP: Phenol KR_NCIS: Phenol NZ_CCID: Phenol	Oc1ccccc1	Irritant	Train
NZ_CCID: 1-Methylpiperazine	CN1CCNCC1	Irritant	Train
NZ_CCID: Morpholine, 4-methyl-	CN1CCOCC1	Irritant	Train
JP_CHRIP: 2-Methylpyridine (2-Picoline)	Cc1ccccn1	Irritant	Train
EU_REACH: 2-(chloromethyl)-4-methylquinazoline	CC1=NC(=NC2=CC=CC=C12)CCl	Non-irritant	Train
EU_REACH: tert-butyl 2-methylpropaneperoxoate	CC(C)C(=O)OOC(C)(C)C	Non-irritant	Train
EU_REACH: docosyl 4-hydroxybenzoate	CCCCCCCCCCCCCCCCCCCCCCOC(=O)C1=CC=C(C=C1)O	Non-irritant	Train
AU_HCIS: 9-Octadecenamide, N-[3-(dimethylamino)propyl]-, (Z)-	CCCCCCCC/C=C\CCCCCCCC(=O)NCCCN(C)C	Irritant	Train
EU_REACH: oxacycloheptadecan-2-one	C1CCCCCCCC(=O)OCCCCCCC1	Non-irritant	Train
EU_REACH: 1,3-dibutyl-2-thiourea	CCCCNC(=S)NCCCC	Non-irritant	Train
JP_CHRIP: valeric acid NZ_CCID: Pentanoic acid	CCCCC(=O)O	Irritant	Train
AU_HCIS: 3-aminopropyldimethylamine JP_CHRIP: 3-aminopropyldimethylamine; N,N-dimethyl-1,3-diaminopropane NZ_CCID: 3-Dimethylaminopropylamine	CN(C)CCCN	Irritant	Train
JP_CHRIP: Propyl chloroformate KR_NCIS: n-Propyl chloroformate	CCCOC(=O)Cl	Irritant	Train
JP_CHRIP: n-Pentane	CCCCC	Non-irritant	Train
JP_CHRIP: n-Butylamine KR_NCIS: n-Butylamine NZ_CCID: 1-Butanamine	CCCCN	Irritant	Train
NZ_CCID: 1,3-Diaminopropane	C(CN)CN	Irritant	Train
JP_CHRIP: 2-methylaminoethanol NZ_CCID: 2-(Methylamino) ethanol US_HSDB: 2-Methylaminoethanol	CNCCO	Irritant	Train
NZ_CCID: 2-Methoxyethylamine	COCCN	Irritant	Train
EU_REACH: Isooctadecanoic acid, 1,1'-(2,2-dimethyl-1,3-propanediyl) ester	CC(C)CCCCCCCCCCCCCCC(=O)OCC(C)(C)COC(=O)CCCCCCCCCCCCCCC(C)C	Non-irritant	Train
JP_CHRIP: Diethylamine NZ_CCID: Ethanamine, N-ethyl- US_HSDB: DIETHYLAMINE	CCNCC	Irritant	Train
JP_CHRIP: Ethyl vinyl ether	CCOC=C	Non-irritant	Train
EU_REACH: 2-({3-[bis(cyanomethyl)amino]propyl}(cyanomethyl)amino)acetonitrile	C(CN(CC#N)CC#N)CN(CC#N)CC#N	Non-irritant	Train
EU_REACH: succinic acid	C(CC(=O)O)C(=O)O	Non-irritant	Train
JP_CHRIP: N,N,N',N'-tetramethylethylenediamine NZ_CCID: 1,2-Ethanediamine, N,N,N',N'-tetramethyl-	CN(C)CCN(C)C	Irritant	Train
ChemSkin: Isopropyl myristate EU_REACH: isopropyl myristate	CCCCCCCCCCCCCC(=O)OC(C)C	Non-irritant	Train
EU_REACH: 2,6-difluoro-3-(propane-1-sulfonamido)benzoic acid	CCCS(=O)(=O)NC1=C(C(=C(C=C1)F)C(=O)O)F	Non-irritant	Train
EU_REACH: 2-methyl-4,6-bis[(octylsulfanyl)methyl]phenol	CCCCCCCCSCC1=CC(=C(C(=C1)C)O)CSCCCCCCCC	Non-irritant	Train
NZ_CCID: Amylamine	CCCCCN	Irritant	Train
NZ_CCID: 1,4-Diaminobutane	C(CCN)CN	Irritant	Train
JP_CHRIP: 2-Butyne-1,4-diol KR_NCIS: 2-Butyne-1,4-diol NZ_CCID: 2-Butyne-1,4-diol	OCC#CCO	Irritant	Train
AU_HCIS: Phenol, isononyl- KR_NCIS: Isononylphenol	CC(C)CCCCCCC1=CC=CC=C1O	Irritant	Train
NZ_CCID: Butylmethylamine	CCCCNC	Irritant	Train
NZ_CCID: 2-(Ethylamino) ethanol	CCNCCO	Irritant	Train
AU_HCIS: piperazine JP_CHRIP: Piperazine NZ_CCID: Piperazine	C1CNCCN1	Irritant	Train
AU_HCIS: piperidine JP_CHRIP: piperidine NZ_CCID: Piperidine	C1CCNCC1	Irritant	Train
AU_HCIS: morpholine EU_REACH: morpholine JP_CHRIP: Morpholine NZ_CCID: Morpholine	C1COCCN1	Irritant	Train
NZ_CCID: 1-Propanamine, 2-methyl-N-(2-methylpropyl)-	CC(C)CNCC(C)C	Irritant	Train
JP_CHRIP: 1,1'-iminodipropan-2-ol; di-isopropanolamine	CC(O)CNCC(C)O	Irritant	Train
JP_CHRIP: heptanoic acid NZ_CCID: Heptanoic acid	CCCCCCC(=O)O	Irritant	Train
EU_REACH: [6-(dimethylamino)hexyl]dimethylamine	CN(C)CCCCCCN(C)C	Irritant	Train
NZ_CCID: Sebacoyl dichloride	C(CCCCC(=O)Cl)CCCC(=O)Cl	Irritant	Train
EU_REACH: tetraethenylsilane	C=C[Si](C=C)(C=C)C=C	Non-irritant	Train
NZ_CCID: Hexylamine US_HSDB: 1-Hexylamine	CCCCCCN	Irritant	Train
JP_CHRIP: Glutaraldehyde KR_NCIS: Glutaraldehyde NZ_CCID: Pentanedial, (glutaraldehyde) US_HSDB: Glutaraldehyde	O=CCCCC=O	Irritant	Train
JP_CHRIP: 1-Isocyanatobutane	CCCCN=C=O	Irritant	Train
AU_HCIS: 1,2-Ethanediamine, N-(2-aminoethyl)- JP_CHRIP: N-(2-Aminoethyl)-1,2-ethanediamine; Diethylenetriamine NZ_CCID: Diethylene triamine	NCCNCCN	Irritant	Train
JP_CHRIP: N-(2-Aminoethyl)-2-aminoethanol NZ_CCID: 2-(2-Aminoethylamino) ethanol	NCCNCCO	Irritant	Train
JP_CHRIP: 2,2'-thiodiethanol; thiodiglycol	OCCSCCO	Non-irritant	Train
JP_CHRIP: Hexahydro-1H-azepin NZ_CCID: Hexamethyleneimine	C1CCCNCC1	Irritant	Train
NZ_CCID: Adipoyl dichloride	C(CCC(=O)Cl)CC(=O)Cl	Irritant	Train
EU_REACH: 1,4-diethyl 2-acetylbutanedioate	CCOC(=O)CC(C(=O)C)C(=O)OCC	Non-irritant	Train
NZ_CCID: Triisobutylamine	CC(C)CN(CC(C)C)CC(C)C	Irritant	Train
EU_REACH: heptylamine NZ_CCID: 1-Heptanamine	CCCCCCCN	Irritant	Train
JP_CHRIP: 2-(2-Methoxyethoxy)ethanol (synonym: Diethylene glycol monomethyl ether)	COCCOCCO	Non-irritant	Train
EU_REACH: methyl undec-10-enoate	COC(=O)CCCCCCCCC=C	Non-irritant	Train
EU_REACH: octan-1-amine JP_CHRIP: 1-Octanamine NZ_CCID: Octylamine	CCCCCCCCN	Irritant	Train
JP_CHRIP: di-n-butylamine; KR_NCIS: Di-n-butylamine	CCCCNCCCC	Irritant	Train
EU_REACH: 1,5-dimethyl pentanedioate	COC(=O)CCCC(=O)OC	Non-irritant	Train
NZ_CCID: 5-Chlorovaleric acid	C(CCCl)CC(=O)O	Irritant	Train
JP_CHRIP: Thiacloprid	Clc1ccc(CN2CCSC2=NC#N)cn1	Non-irritant	Train
NZ_CCID: Dioctylamine	CCCCCCCCNCCCCCCCC	Irritant	Train
NZ_CCID: Trichlorooctadecylsilane	CCCCCCCCCCCCCCCCCC[Si](Cl)(Cl)Cl	Irritant	Train
EU_REACH: (R)-5-(2-Aminopropyl)-2-methoxybenzenesulfonamide	C[C@H](CC1=CC(=C(C=C1)OC)S(=O)(=O)N)N	Non-irritant	Train
NZ_CCID: Decanoyl chloride	CCCCCCCCCC(=O)Cl	Irritant	Train
NZ_CCID: Lauroyl chloride	CCCCCCCCCCCC(=O)Cl	Irritant	Train
AU_HCIS: 1-Dodecanamine, N,N-dimethyl- EU_REACH: dodecyldimethylamine JP_CHRIP: N,N-Dimethyldodecan-1-ylamine NZ_CCID: Dimethyldodecylamine	CCCCCCCCCCCCN(C)C	Irritant	Train
NZ_CCID: Nonylamine	CCCCCCCCCN	Irritant	Train
AU_HCIS: 3,6-diazaoctanethylenediamin JP_CHRIP: 3,6-diazaoctanethylenediamin; triethylenetetramine NZ_CCID: Triethylenetetramine	NCCNCCNCCN	Irritant	Train
EU_REACH: 2,6,6-trimethylcyclohex-2-ene-1,4-dione	CC1=CC(=O)CC(C1=O)(C)C	Non-irritant	Train
AU_HCIS: 3,6,9-triazaundecamethylenediamine JP_CHRIP: 3,6,9-triazaundecamethylenediamine; tetraethylenepentamine NZ_CCID: Tetraethylenepentamine	NCCNCCNCCNCCN	Irritant	Train
NZ_CCID: Tetradecanoyl chloride	CCCCCCCCCCCCCC(=O)Cl	Irritant	Train
NZ_CCID: Palmitoyl chloride	CCCCCCCCCCCCCCCC(=O)Cl	Irritant	Train
EU_REACH: 1-[2-(2-butoxyethoxy)ethoxy]butane	CCCCOCCOCCOCCCC	Non-irritant	Train
NZ_CCID: Oleoyl chloride	CCCCCCCC/C=C\CCCCCCCC(=O)Cl	Irritant	Train
AU_HCIS: (Z)-octadec-9-enylamine JP_CHRIP: (Z)-9-Octadecen-1-amine; oleylamine NZ_CCID: Oleyl amine	CCCCCCCC/C=C\CCCCCCCCN	Irritant	Train
JP_CHRIP: Guanidine	NC(=N)N	Irritant	Train
EU_REACH: 3-morpholin-4-ylpropane-1-sulfonic acid	C1COCCN1CCCS(=O)(=O)O	Non-irritant	Train
EU_REACH: (2R)-5-cyclohexyl-2-methylpentan-1-ol; (2S)-5-cyclohexyl-2-methylpentan-1-ol	CC(CCCC1CCCCC1)CO	Non-irritant	Train
EU_REACH: 4'-(bromomethyl)-[1,1'-biphenyl]-2-carbonitrile	C1=CC=C(C(=C1)C#N)C2=CC=C(C=C2)CBr	Non-irritant	Train
NZ_CCID: Tribromoacetaldehyde	C(=O)C(Br)(Br)Br	Irritant	Train
JP_CHRIP: Trichloroethylsilane NZ_CCID: Trichloroethylsilane	CC[Si](Cl)(Cl)Cl	Irritant	Train
EU_REACH: N-(3-{1,1,1,5,5,5-hexamethyl-3-[(trimethylsilyl)oxy]trisiloxan-3-yl}propyl)prop-2-enamide	C[Si](C)(C)O[Si](CCCNC(=O)C=C)(O[Si](C)(C)C)O[Si](C)(C)C	Non-irritant	Train
EU_REACH: 1-benzyl-N-phenylpiperidin-4-amine	C1CN(CCC1NC2=CC=CC=C2)CC3=CC=CC=C3	Non-irritant	Train
EU_REACH: triphenyl phosphate JP_CHRIP: Triphenyl Phosphate	O=P(Oc1ccccc1)(Oc1ccccc1)Oc1ccccc1	Non-irritant	Train
JP_CHRIP: Tris(2-chloroethyl) phosphate	ClCCOP(=O)(OCCCl)OCCCl	Non-irritant	Train
EU_REACH: methyl 1-(2-chloroacetyl)-2-oxo-2,3-dihydro-1H-indole-6-carboxylate	COC(=O)C1=CC2=C(CC(=O)N2C(=O)CCl)C=C1	Non-irritant	Train
EU_REACH: hexachloropropan-2-one	C(=O)(C(Cl)(Cl)Cl)C(Cl)(Cl)Cl	Non-irritant	Train
NZ_CCID: 2-Methylbutyric acid	CCC(C)C(=O)O	Irritant	Train
EU_REACH: 1,4-bis(mesitylamino)anthraquinone	CC1=CC(=C(C(=C1)C)NC2=C3C(=C(C=C2)NC4=C(C=C(C=C4C)C)C)C(=O)C5=CC=CC=C5C3=O)C	Non-irritant	Train
EU_REACH: methyl (3E)-3-[methoxy(phenyl)methylidene]-2-oxo-2,3-dihydro-1H-indole-6-carboxylate	CO/C(=C/1\C2=C(C=C(C=C2)C(=O)OC)NC1=O)/C3=CC=CC=C3	Non-irritant	Train
EU_REACH: 4-chloro-1,3-dihydro-2-benzofuran-1,3-dione	C1=CC2=C(C(=C1)Cl)C(=O)OC2=O	Non-irritant	Train
EU_REACH: 2-(naphthalene-2-sulfonamido)benzoic acid	C1=CC=C2C=C(C=CC2=C1)S(=O)(=O)NC3=CC=CC=C3C(=O)O	Non-irritant	Train
EU_REACH: methyl (2E)-3-methoxy-2-[2-({[6-(trifluoromethyl)pyridin-2-yl]oxy}methyl)phenyl]acrylate	CO/C=C(\C1=CC=CC=C1COC2=CC=CC(=N2)C(F)(F)F)/C(=O)OC	Non-irritant	Train
EU_REACH: Methyl-2-(2-chloromethylphenyl)-3-methoxy-2-acrylate	CO/C=C(/C1=CC=CC=C1CCl)\C(=O)OC	Non-irritant	Train
EU_REACH: 2-[2-(carboxymethyl)phenoxy]-3,4-dimethylbenzoic acid	CC1=C(C(=C(C=C1)C(=O)O)OC2=CC=CC=C2CC(=O)O)C	Non-irritant	Train
JP_CHRIP: Bis(2-ethylhexyl) phthalate	CCCCC(CC)COC(=O)c1ccccc1C(=O)OCC(CC)CCCC	Non-irritant	Train
EU_REACH: N-(3,5-dichloro-4-ethyl-2-hydroxyphenyl)hexadecanamide	CCCCCCCCCCCCCCCC(=O)NC1=CC(=C(C(=C1O)Cl)CC)Cl	Non-irritant	Train
EU_REACH: 3-[(3R)-3-amino-2,3,4,9-tetrahydro-1H-carbazol-9-yl]propanoic acid	C1CC2=C(C[C@@H]1N)C3=CC=CC=C3N2CCC(=O)O	Non-irritant	Train
EU_REACH: trans-5-butyl-2-(3',3'',4'',5''-tetrafluoro-1,1':4',1''-terphenyl-4-yl)-1,3-dioxane	CCCCC1COC(OC1)C2=CC=C(C=C2)C3=CC(=C(C=C3)C4=CC(=C(C(=C4)F)F)F)F	Non-irritant	Train
EU_REACH: hexaphenoxy-1,3,5,2λ⁵,4λ⁵,6λ⁵-triazatriphosphinine	C1=CC=C(C=C1)OP2(=NP(=NP(=N2)(OC3=CC=CC=C3)OC4=CC=CC=C4)(OC5=CC=CC=C5)OC6=CC=CC=C6)OC7=CC=CC=C7	Non-irritant	Train
EU_REACH: 5-chloro-1,3-dihydro-2-benzofuran-1,3-dione	C1=CC2=C(C=C1Cl)C(=O)OC2=O	Non-irritant	Train
EU_REACH: 4-(3,5-dichlorobenzamido)-3-hydroxybenzoic acid	C1=CC(=C(C=C1C(=O)O)O)NC(=O)C2=CC(=CC(=C2)Cl)Cl	Non-irritant	Train
EU_REACH: 1,4-diethyl 2-(2-oxopropyl)butanedioate	CCOC(=O)CC(CC(=O)C)C(=O)OCC	Non-irritant	Train
EU_REACH: 1-(3,5-dichloro-4-fluorophenyl)-2,2,2-trifluoroethanone	C1=C(C=C(C(=C1Cl)F)Cl)C(=O)C(F)(F)F	Irritant	Train
EU_REACH: 3-(3-methyl-5-oxo-4,5-dihydro-1H-pyrazol-1-yl)benzene-1-sulfonic acid	CC1=NN(C(=O)C1)C2=CC(=CC=C2)S(=O)(=O)O	Non-irritant	Train
EU_REACH: (3aS,3bR,9aS,9bR,11aS)-9a,11a-dimethyl-8-(morpholin-4-yl)-2-(pyrrolidin-1-yl)-hexadecahydro-1H-cyclopenta[a]phenanthrene-1,7-diol	C[C@]12CC[C@H]3[C@H]([C@@H]1C[C@@H]([C@@H]2O)N4CCCC4)CC[C@@H]5[C@@]3(C[C@@H]([C@H](C5)O)N6CCOCC6)C	Non-irritant	Train
EU_REACH: 2-benzyl-2-(dimethylamino)-1-[4-(morpholin-4-yl)phenyl]butan-1-one JP_CHRIP: 2-Benzyl-2-(N,N-dimethylamino)-1-(4-morpholinophenyl)butan-1-one	CCC(Cc1ccccc1)(N(C)C)C(=O)c1ccc(cc1)N1CCOCC1	Non-irritant	Train
KR_NCIS: 4,6-Dichloropyrimidine	C1=C(N=CN=C1Cl)Cl	Irritant	Train
EU_REACH: 6-hydroxypyrimidin-4(3H)-one	C1=C(N=CNC1=O)O	Non-irritant	Train
EU_REACH: 2-(dimethylamino)-2-[(4-methylphenyl)methyl]-1-[4-(morpholin-4-yl)phenyl]butan-1-one	CCC(CC1=CC=C(C=C1)C)(C(=O)C2=CC=C(C=C2)N3CCOCC3)N(C)C	Non-irritant	Train
JP_CHRIP: 2,6-Dichlorobenzonitrile; Dichlobenil	Clc1cccc(Cl)c1C#N	Non-irritant	Train
EU_REACH: 2-tert-butyl-6-[(3-tert-butyl-2-hydroxy-5-methylphenyl)methyl]-4-methylphenol	CC1=CC(=C(C(=C1)C(C)(C)C)O)CC2=C(C(=CC(=C2)C)C(C)(C)C)O	Non-irritant	Train
EU_REACH: diphenylmethanone JP_CHRIP: Benzophenone	O=C(c1ccccc1)c1ccccc1	Non-irritant	Train
EU_REACH: 1-[2-chloro-4-(4-chlorophenoxy)phenyl]ethanone	CC(=O)C1=C(C=C(C=C1)OC2=CC=C(C=C2)Cl)Cl	Non-irritant	Train
KR_NCIS: 3,3'-Dimethoxy-[1,1'-biphenyl]-4,4'-diamine	COC1=C(C=CC(=C1)C2=CC(=C(C=C2)N)OC)N	Irritant	Train
EU_REACH: 4-(4-hydroxybenzoyloxy)-3-methylphenyl 4-hydroxybenzoate	CC1=C(C=CC(=C1)OC(=O)C2=CC=C(C=C2)O)OC(=O)C3=CC=C(C=C3)O	Non-irritant	Train
EU_REACH: 480-680-7	C[N+](C)(CCCNC=O)CC(=O)[O-]	Non-irritant	Train
EU_REACH: 3-amino-4-methoxy-N-phenylbenzamide	COC1=C(C=C(C=C1)C(=O)NC2=CC=CC=C2)N	Non-irritant	Train
EU_REACH: benzyl benzoate JP_CHRIP: benzyl benzoate	O=C(OCc1ccccc1)c1ccccc1	Non-irritant	Train
EU_REACH: 2-[2-(benzoyloxy)ethoxy]ethyl benzoate	C1=CC=C(C=C1)C(=O)OCCOCCOC(=O)C2=CC=CC=C2	Non-irritant	Train
JP_CHRIP: Dimethyl terephthalate	COC(=O)c1ccc(cc1)C(=O)OC	Non-irritant	Train
EU_REACH: 3-(2-hydroxyethyl)-1,2,3,4-tetrahydroquinazoline-2,4-dione	C1=CC=C2C(=C1)C(=O)N(C(=O)N2)CCO	Non-irritant	Train
EU_REACH: N-methyl-1-(trans-4-(methyl(7H-pyrrolo[2,3-d]pyrimidin-4-yl)amino)cyclohexyl)methanesulfonamide	CNS(=O)(=O)CC1CCC(CC1)N(C)C2=NC=NC3=C2C=CN3	Non-irritant	Train
JP_CHRIP: 2,4-Dichlorophenol NZ_CCID: 2,4-Dichlorophenol	Oc1ccc(Cl)cc1Cl	Irritant	Train
KR_NCIS: 1-Methylpyrrolidine	CN1CCCC1	Irritant	Train
EU_REACH: 2-Chloro-1-(1-chlorocyclopropyl)ethanone	C1CC1(C(=O)CCl)Cl	Irritant	Train
JP_CHRIP: 2-Methyl-5-nitrobenzenesulfonic acid	Cc1ccc(cc1S(=O)(=O)O)[N+](=O)[O-]	Irritant	Train
EU_REACH: 1-ethoxy-2,3-difluorobenzene	CCOC1=C(C(=CC=C1)F)F	Non-irritant	Train
AU_HCIS: triethylamine JP_CHRIP: Triethylamine KR_NCIS: Triethylamine NZ_CCID: Ethanamine, N,N-diethyl- US_HSDB: TRIETHYLAMINE	CCN(CC)CC	Irritant	Train
EU_REACH: 4-methanesulfonyl-2-(trifluoromethyl)benzaldehyde	CS(=O)(=O)C1=CC(=C(C=C1)C=O)C(F)(F)F	Non-irritant	Train
EU_REACH: (1r,4r)-N1,N1,N4,N4-tetrakis(2-hydroxyethyl)cyclohexane-1,4-dicarboxamide	C1CC(CCC1C(=O)N(CCO)CCO)C(=O)N(CCO)CCO	Non-irritant	Train
NZ_CCID: 4-Acetamidobenzenesulphonyl chloride	CC(=O)NC1=CC=C(C=C1)S(=O)(=O)Cl	Irritant	Train
EU_REACH: 9-[(3,3'-di-tert-butyl-2'-{8,10-dioxa-9-phosphatricyclo[9.4.0.0²,⁷]pentadeca-1(11),2(7),3,5,12,14-hexaen-9-yloxy}-5,5'-dimethoxy-[1,1'-biphenyl]-2-yl)oxy]-8,10-dioxa-9-phosphatricyclo[9.4.0.0²,⁷]pentadeca-1(11),2(7),3,5,12,14-hexaene	CC(C)(C)C1=CC(=CC(=C1OP2OC3=CC=CC=C3C4=CC=CC=C4O2)C5=C(C(=CC(=C5)OC)C(C)(C)C)OP6OC7=CC=CC=C7C8=CC=CC=C8O6)OC	Non-irritant	Train
AU_HCIS: Benzenesulfonic acid, 4-dodecyl-	CCCCCCCCCCCCC1=CC=C(C=C1)S(=O)(=O)O	Irritant	Train
EU_REACH: 2,2-dichloro-1-[5-(furan-2-yl)-2,2-dimethyl-1,3-oxazolidin-3-yl]ethan-1-one	CC1(N(CC(O1)C2=CC=CO2)C(=O)C(Cl)Cl)C	Non-irritant	Train
JP_CHRIP: Hexahydro-1,3,5-trinitro-1,3,5-triazine (with 15% water, by mass)	[O-][N+](=O)N1CN(CN(C1)[N+](=O)[O-])[N+](=O)[O-]	Non-irritant	Train
EU_REACH: 2-chloro-1-methyl-4-nitrobenzene	CC1=C(C=C(C=C1)[N+](=O)[O-])Cl	Non-irritant	Train
NZ_CCID: 4-Nitrobenzoyl chloride	C1=CC(=CC=C1C(=O)Cl)[N+](=O)[O-]	Irritant	Train
EU_REACH: O,O-dimethyl O-3-methyl-4-nitrophenyl phosphorothioate JP_CHRIP: O,O-Dimethyl-O-(3-methyl-4-nitrophenyl) thiophosphate [Fenitrothion]	COP(=S)(OC)Oc1ccc(c(C)c1)[N+](=O)[O-]	Non-irritant	Train
EU_REACH: 3-hydroxy-4-{[2-methoxy-5-(phenylcarbamoyl)phenyl]diazenyl}-N-(2-oxo-2,3-dihydro-1H-benzimidazol-5-yl)-2-naphthamide	COc1ccc(cc1N\N=C2/C(=O)C(=Cc3ccccc23)C(=O)Nc4ccc5NC(=O)Nc5c4)C(=O)Nc6ccccc6	Non-irritant	Train
EU_REACH: N-(4-chloro-2,5-dimethoxyphenyl)-2-{[2,5-dimethoxy-4-(phenylsulfamoyl)phenyl]diazenyl}-3-oxobutanamide	CC(=O)C(C(=O)NC1=CC(=C(C=C1OC)Cl)OC)N=NC2=CC(=C(C=C2OC)S(=O)(=O)NC3=CC=CC=C3)OC	Non-irritant	Train
EU_REACH: N-(4-acetamidophenyl)-4-[(5-carbamoyl-2-chlorophenyl)diazenyl]-3-hydroxy-2-naphthamide	CC(=O)NC1=CC=C(C=C1)NC(=O)C2=CC3=CC=CC=C3C(=C2O)N=NC4=C(C=CC(=C4)C(=O)N)Cl	Non-irritant	Train
JP_CHRIP: Triethoxymethane	CCOC(OCC)OCC	Non-irritant	Train
JP_CHRIP: Triethyl phosphite	CCOP(OCC)OCC	Non-irritant	Train
NZ_CCID: Cyclohexanone peroxide, 30-60%, 30-60% dibutyl phthalate, 10-30% ethyl acetate	C1CCC(CC1)(O)OOC2(CCCCC2)OO	Irritant	Train
EU_REACH: 4,4,5,5,6,6,7,7,8,8,9,9,9-tridecafluorononyl methacrylate	CC(=C)C(=O)OCCCC(C(C(C(C(C(F)(F)F)(F)F)(F)F)(F)F)(F)F)(F)F	Non-irritant	Train
EU_REACH: 3-octyl-1-[4-({4-[(octylcarbamoyl)amino]phenyl}methyl)phenyl]urea	CCCCCCCCNC(=O)NC1=CC=C(C=C1)CC2=CC=C(C=C2)NC(=O)NCCCCCCCC	Non-irritant	Train
EU_REACH: 4-(4-iodo-1H-pyrazol-1-yl)piperidine	C1CNCCC1N2C=C(C=N2)I	Non-irritant	Train
EU_REACH: 3-morpholin-4-ylpropan-1-amine NZ_CCID: 4-Morpholinepropanamine	C1COCCN1CCCN	Irritant	Train
EU_REACH: 14,14',15,15'-tetradehydro-7,7'-spirobi[dibenzo[b,g][1,9,4,6]dioxadiazacyclododecine]	C1C2(COC3=CC=CC=C3N=C=NC4=CC=CC=C4O1)COC5=CC=CC=C5N=C=NC6=CC=CC=C6OC2	Non-irritant	Train
EU_REACH: 4-[(3-carboxypropanoyl)peroxy]-4-oxobutanoic acid	C(CC(=O)OOC(=O)CCC(=O)O)C(=O)O	Irritant	Train
EU_REACH: 1,4-diethyl butanedioate	CCOC(=O)CCC(=O)OCC	Non-irritant	Train
EU_REACH: 1-Ethoxy-2,3-difluoro-4-[trans-4-(trans-4-propylcyclohexyl)-cyclohexyl]-benzene	CCCC1CCC(CC1)C2CCC(CC2)C3=C(C(=C(C=C3)OCC)F)F	Non-irritant	Train
EU_REACH: pyrrolidine-2,5-dione	C1CC(=O)NC1=O	Non-irritant	Train
JP_CHRIP: propionic anhydride NZ_CCID: Propionic anhydride	CCC(=O)OC(=O)CC	Irritant	Train
JP_CHRIP: butyraldehyde	CCCC=O	Non-irritant	Train
JP_CHRIP: Pyrrolidine KR_NCIS: Pyrrolidine NZ_CCID: Pyrrolidine	C1CCNC1	Irritant	Train
JP_CHRIP: Hexamethylenediamine NZ_CCID: 1,6-Hexanediamine	NCCCCCCN	Irritant	Train
JP_CHRIP: Decane	CCCCCCCCCC	Non-irritant	Train
NZ_CCID: Spermidine	C(CCNCCCN)CN	Irritant	Train
AU_HCIS: 1-Dodecanamine NZ_CCID: Dodecylamine	CCCCCCCCCCCCN	Irritant	Train
JP_CHRIP: Methanesulfonyl chloride KR_NCIS: Methanesulfonyl chloride NZ_CCID: Methanesulphonyl chloride	CS(=O)(=O)Cl	Irritant	Train
KR_NCIS: Dichloroethenylmethylsilane NZ_CCID: Dichloromethylvinylsilane	C[Si](C=C)(Cl)Cl	Irritant	Train
EU_REACH: 1-ethoxy-2,3-difluoro-4-{4-[(1s,4r)-4-propylcyclohexyl]cyclohex-1-en-1-yl}benzene	CCCC1CCC(CC1)C2CCC(=CC2)C3=C(C(=C(C=C3)OCC)F)F	Non-irritant	Train
EU_REACH: 1-ethoxy-2,3-difluoro-4-[trans-4-(trans-4-pentylcyclohexyl)-cyclohexyl-benzene	CCCCCC1CCC(CC1)C2CCC(CC2)C3=C(C(=C(C=C3)OCC)F)F	Non-irritant	Train
EU_REACH: methyl 3-(chloromethyl)-1-(3-chloropyridin-2-yl)-1H-pyrazole-5-carboxylate	COC(=O)C1=CC(=NN1C2=C(C=CC=N2)Cl)CCl	Non-irritant	Train
EU_REACH: 2-methyl-4-(4-{[6-(prop-2-enoyloxy)hexyl]oxy}benzoyloxy)phenyl 4-{[6-(prop-2-enoyloxy)hexyl]oxy}benzoate	CC1=C(C=CC(=C1)OC(=O)C2=CC=C(C=C2)OCCCCCCOC(=O)C=C)OC(=O)C3=CC=C(C=C3)OCCCCCCOC(=O)C=C	Non-irritant	Train
EU_REACH: propan-2-yl 3-cyclopentyl-1-methyl-1H-indole-6-carboxylate	CC(C)OC(=O)C1=CC2=C(C=C1)C(=CN2C)C3CCCC3	Non-irritant	Train
EU_REACH: propan-2-yl 2-bromo-3-cyclopentyl-1-methyl-1H-indole-6-carboxylate	CC(C)OC(=O)C1=CC2=C(C=C1)C(=C(N2C)Br)C3CCCC3	Non-irritant	Train
EU_REACH: trans-2-[4'-[difluoro(3,4,5-trifluorophenoxy)methyl]-2,3',5'-trifluoro[1,1'-biphenyl]-4-yl]-5-butyl-1,3-dioxane	CCCCC1COC(OC1)C2=CC(=C(C=C2)C3=CC(=C(C(=C3)F)C(OC4=CC(=C(C(=C4)F)F)F)(F)F)F)F	Non-irritant	Train
EU_REACH: 1-methoxy-1-[(2-methylbutan-2-yl)peroxy]cyclohexane	CCC(C)(C)OOC1(CCCCC1)OC	Non-irritant	Train
EU_REACH: 603-101-3	CC1=CC=C(C=C1)C2=CCC(CC2)C3CCC4(CC3)OCCO4	Non-irritant	Train
EU_REACH: 2-Isobutyryl-3,N-diphenylacrylamide	CC(C)C(=O)C(=CC1=CC=CC=C1)C(=O)NC2=CC=CC=C2	Non-irritant	Train
NZ_CCID: 3-Bromo-1-chloro-dimethylhydantoin	CC1(C(=O)N(C(=O)N1Cl)Br)C	Irritant	Train
EU_REACH: N-{3-[5-(4-chlorophenyl)-1-(2,6-dichlorobenzoyl)-1H-pyrrolo[2,3-b]pyridine-3-carbonyl]-2,4-difluorophenyl}propane-1-sulfonamide	CCCS(=O)(=O)NC1=C(C(=C(C=C1)F)C(=O)C2=CN(C3=C2C=C(C=N3)C4=CC=C(C=C4)Cl)C(=O)C5=C(C=CC=C5Cl)Cl)F	Non-irritant	Train
EU_REACH: N-{3-[5-bromo-1-(2,6-dichlorobenzoyl)-1H-pyrrolo[2,3-b]pyridine-3-carbonyl]-2,4-difluorophenyl}propane-1-sulfonamide	CCCS(=O)(=O)NC1=C(C(=C(C=C1)F)C(=O)C2=CN(C3=C2C=C(C=N3)Br)C(=O)C4=C(C=CC=C4Cl)Cl)F	Non-irritant	Train
EU_REACH: 1-(pyrimidin-5-ylmethyl)-3-[3-(trifluoromethyl)phenyl]pyrido[1,2-a]pyrimidin-1-ium-3-ide-2,4-dione	C1=CC2=[N+](C(=C(C(=O)N2C=C1)C3=CC(=CC=C3)C(F)(F)F)[O-])CC4=CN=CN=C4	Non-irritant	Train
EU_REACH: bis((1S,2R,6R,7S,8R)-11-(dichloromethylidene)-6-hydroxytricyclo[6.2.1.0²,⁷]undecan-3-one)	C1CC2C3C(C1C2=C(Cl)Cl)C(CCC3=O)O	Non-irritant	Train
EU_REACH: N'-(2-Cyano-5-methoxy-4-nitrophenyl)-N,N-dimethylimidoformamide	CN(C)C=NC1=CC(=C(C=C1C#N)[N+](=O)[O-])OC	Non-irritant	Train
NZ_CCID: Pyruvic acid	CC(=O)C(=O)O	Irritant	Train
JP_CHRIP: N,N-Dimethylacetamide	CN(C)C(=O)C	Non-irritant	Train
EU_REACH: diphenyl sulphone	C1=CC=C(C=C1)S(=O)(=O)C2=CC=CC=C2	Non-irritant	Train
NZ_CCID: Lysol	C(CCN)C[C@@H](CO)N	Irritant	Train
NZ_CCID: Succinchlorimide US_HSDB: N-Chlorosuccinimide	C1CC(=O)N(C1=O)Cl	Irritant	Train
EU_REACH: 2,4,6-triiodo-5-[2-(propan-2-yl)-1,3-dioxane-5-amido]benzene-1,3-dicarbonyl dichloride	CC(C)C1OCC(CO1)C(=O)NC2=C(C(=C(C(=C2I)C(=O)Cl)I)C(=O)Cl)I	Non-irritant	Train
NZ_CCID: Ethylmaleimide	CCN1C(=O)C=CC1=O	Irritant	Train
EU_REACH: tert-Butyl rel-(3R,5S,6E)-7-[3-(4-fluorophenyl)-1-(propan-2-yl)-1H-indol-2-yl]-3,5-dihydroxyhept-6-enoate	CC(C)N1C2=CC=CC=C2C(=C1/C=C/[C@H](C[C@H](CC(=O)OC(C)(C)C)O)O)C3=CC=C(C=C3)F	Non-irritant	Train
EU_REACH: (1s,4r)-4-(but-3-en-1-yl)-4'-(4-methylphenyl)-1,1'-bi(cyclohexane)	CC1=CC=C(C=C1)C2CCC(CC2)C3CCC(CC3)CCC=C	Non-irritant	Train
EU_REACH: 2-[(benzyloxy)(4-ethoxyphenyl)methyl]-4-bromo-1-chlorobenzene	CCOC1=CC=C(C=C1)C(C2=C(C=CC(=C2)Br)Cl)OCC3=CC=CC=C3	Non-irritant	Train
EU_REACH: 4-(hydroxymethyl)-4-methyl-1-phenylpyrazolidin-3-one	CC1(CN(NC1=O)C2=CC=CC=C2)CO	Non-irritant	Train
EU_REACH: 5-[(2-ethylhexanoyl)peroxy]-2,5-dimethylhexan-2-yl 2-ethylhexaneperoxoate	CCCCC(CC)C(=O)OOC(C)(C)CCC(C)(C)OOC(=O)C(CC)CCCC	Non-irritant	Train
EU_REACH: 5-amino-4-({5-amino-3-cyano-1-[2,6-dichloro-4-(trifluoromethyl)phenyl]-1H-pyrazol-4-yl}disulfanyl)-1-[2,6-dichloro-4-(trifluoromethyl)phenyl]-1H-pyrazole-3-carbonitrile	C1=C(C=C(C(=C1Cl)N2C(=C(C(=N2)C#N)SSC3=C(N(N=C3C#N)C4=C(C=C(C=C4Cl)C(F)(F)F)Cl)N)N)Cl)C(F)(F)F	Non-irritant	Train
EU_REACH: (2Z)-2-phenylhex-2-enenitrile	CCC/C=C(\C#N)/C1=CC=CC=C1	Non-irritant	Train
EU_REACH: Methyl 1-(3-chloropyridin-2-yl)-5-hydroxy-3-(hydroxymethyl)-4,5-dihydro-1H-pyrazole-5-carboxylate	COC(=O)C1(CC(=NN1C2=C(C=CC=N2)Cl)CO)O	Non-irritant	Train
EU_REACH: 4-{[(4-benzoylphenoxy)carbonyl]oxy}butyl prop-2-enoate	C=CC(=O)OCCCCOC(=O)OC1=CC=C(C=C1)C(=O)C2=CC=CC=C2	Non-irritant	Train
NZ_CCID: Chlorotriisopropylsilane	CC(C)[Si](C(C)C)(C(C)C)Cl	Irritant	Train
EU_REACH: triphenyl[(2E,4E,6E)-3,7,11-trimethyldodeca-2,4,6,10-tetraen-1-yl]-λ⁵-phosphane	CC(=CCCC(=CC=CC(=CC[P+](C1=CC=CC=C1)(C2=CC=CC=C2)C3=CC=CC=C3)C)C)C	Irritant	Train
EU_REACH: N-vinylformamide	C=CNC=O	Non-irritant	Train
JP_CHRIP: 2,4-Dinitro-6-cyclohexylphenol; Dinex	Oc1c(cc(cc1[N+](=O)[O-])[N+](=O)[O-])C1CCCCC1	Irritant	Train
EU_REACH: dodecyl(2-hydroxy-3-sulphonatopropyl)dimethylammonium	CCCCCCCCCCCC[N+](C)(C)CC(CS(=O)(=O)[O-])O	Non-irritant	Train
AU_HCIS: Phenol, 4-methyl-2-nonyl-	CCCCCCCCCC1=C(C=CC(=C1)C)O	Irritant	Train
EU_REACH: 1,1,1,2,2,3,4,5,5,5-decafluoro-3-methoxy-4-(trifluoromethyl)pentane	COC(C(C(F)(F)F)(C(F)(F)F)F)(C(C(F)(F)F)(F)F)F	Non-irritant	Train
AU_HCIS: Phenol, dinonyl-	CCCCCCCCCC1=C(C(=CC=C1)O)CCCCCCCCC	Irritant	Train
EU_REACH: 2-methoxy-4-methylphenyl methyl carbonate	CC1=CC(=C(C=C1)OC(=O)OC)OC	Non-irritant	Train
EU_REACH: 2-methylbenzene-1,4-diyl bis{4-[4-(acryloyloxy)butoxy]benzoate}	CC1=C(C=CC(=C1)OC(=O)C2=CC=C(C=C2)OCCCCOC(=O)C=C)OC(=O)C3=CC=C(C=C3)OCCCCOC(=O)C=C	Non-irritant	Train
EU_REACH: N-benzylprop-2-enamide	C=CC(=O)NCC1=CC=CC=C1	Non-irritant	Train
EU_REACH: 2-[(2-hydroxyphenyl)methyl]phenol; 2-[(4-hydroxyphenyl)methyl]phenol; 4-[(4-hydroxyphenyl)methyl]phenol	C1=CC=C(C(=C1)CC2=CC=CC=C2O)O	Non-irritant	Train
EU_REACH: 2-{2-[(2R,4R,6R)-4,6-dihydroxyoxan-2-yl]ethyl}-2,3-dihydro-1H-isoindole-1,3-dione	C1[C@H](C[C@@H](O[C@@H]1CCN2C(=O)C3=CC=CC=C3C2=O)O)O	Non-irritant	Train
EU_REACH: 2-[(1E)-2-(2,4-diamino-6-hydroxypyrimidin-5-yl)diazen-1-yl]-5-methylbenzene-1-sulfonic acid	CC1=C(C(=CC=C1)S(=O)(=O)O)N=NC2=C(N=C(NC2=O)N)N	Non-irritant	Train
EU_REACH: Propan-2-yl N-[(S)-(pentafluorophenoxy)(phenoxy)-phosphoryl]-L-alanine	C[C@@H](C(=O)OC(C)C)N[P@](=O)(OC1=CC=CC=C1)OC2=C(C(=C(C(=C2F)F)F)F)F	Non-irritant	Train
KR_NCIS: Dimethylsulfamoyl chloride NZ_CCID: Dimethylsulphamoyl chloride	CN(C)S(=O)(=O)Cl	Irritant	Train
EU_REACH: 2-ethylhexyl 2-cyanoacetate	CCCCC(CC)COC(=O)CC#N	Non-irritant	Train
AU_HCIS: 2-Butanone, peroxide KR_NCIS: 2-Butanone, peroxide NZ_CCID: 2-Butanone, peroxide 33-40% in dimethyl phthalate + 1-10% methyl ethyl ketone	CCC(C)(OO)OOC(C)(CC)OO	Irritant	Train
EU_REACH: 1-{[(2R,3R)-3-(2-chlorophenyl)-2-(4-fluorophenyl)oxiran-2-yl]methyl}-1H-1,2,4-triazole	C1=CC=C(C(=C1)C2C(O2)(CN3C=NC=N3)C4=CC=C(C=C4)F)Cl	Non-irritant	Train
EU_REACH: 2,2'-diazene-1,2-diylbis(2-methylbutanenitrile)	CCC(C)(C#N)N=NC(C)(CC)C#N	Non-irritant	Train
EU_REACH: (4-methylphenyl)(phenyl)methanone	CC1=CC=C(C=C1)C(=O)C2=CC=CC=C2	Non-irritant	Train
EU_REACH: 2-[(4-chloro-2-nitrophenyl)diazenyl]-N-(2-methoxyphenyl)-3-oxobutanamide	CC(=O)C(C(=O)NC1=CC=CC=C1OC)N=NC2=C(C=C(C=C2)Cl)[N+](=O)[O-]	Non-irritant	Train
EU_REACH: 2-naphthol JP_CHRIP: beta Naphthol	Oc1ccc2ccccc2c1	Non-irritant	Train
EU_REACH: 1-(3-chloropyridin-2-yl)-3-{[5-(trifluoromethyl)-2H-1,2,3,4-tetrazol-2-yl]methyl}-1H-pyrazole-5-carboxylic acid	C1=CC(=C(N=C1)N2C(=CC(=N2)CN3N=C(N=N3)C(F)(F)F)C(=O)O)Cl	Non-irritant	Train
EU_REACH: ethyl 4-methyl-2-oxocyclohexane-1-carboxylate	CCOC(=O)C1CCC(CC1=O)C	Non-irritant	Train
EU_REACH: 3-hydroxy-N-(3-nitrophenyl)-2-naphthamide	C1=CC=C2C=C(C(=CC2=C1)C(=O)NC3=CC(=CC=C3)[N+](=O)[O-])O	Non-irritant	Train
NZ_CCID: 2-Bromo-4'-phenylacetophenone	C1=CC=C(C=C1)C2=CC=C(C=C2)C(=O)CBr	Irritant	Train
EU_REACH: (1R)-1-[(4R,4aR,8aS)-2,6-bis(3,4-dimethylphenyl)tetrahydro[1,3]dioxino[5,4-d][1,3]dioxin-4-yl]ethane-1,2-diol	CC1=C(C=C(C=C1)C2OC[C@H]3[C@@H](O2)[C@H](OC(O3)C4=CC(=C(C=C4)C)C)[C@@H](CO)O)C	Non-irritant	Train
KR_NCIS: 1,4-Dithiane-2,5-di(methanethiol)	C1C(SCC(S1)CS)CS	Irritant	Train
KR_NCIS: 2-Isocyanatoethyl 2-propenoate	C=CC(=O)OCCN=C=O	Irritant	Train
EU_REACH: 2,6-dimethylphenyl 4-hydroxybenzene-1-sulfonate	CC1=C(C(=CC=C1)C)OS(=O)(=O)C2=CC=C(C=C2)O	Non-irritant	Train
JP_CHRIP: Tris(dichloropropyl) phosphate	ClCC(CCl)OP(=O)(OC(CCl)CCl)OC(CCl)CCl	Non-irritant	Train
EU_REACH: 1,8-bis(phenylsulfanyl)-9,10-dihydroanthracene-9,10-dione	C1=CC=C(C=C1)SC2=CC=CC3=C2C(=O)C4=C(C3=O)C=CC=C4SC5=CC=CC=C5	Non-irritant	Train
EU_REACH: 4,4'-methylenebis(2,6-diethylaniline)	CCC1=CC(=CC(=C1N)CC)CC2=CC(=C(C(=C2)CC)N)CC	Non-irritant	Train
KR_NCIS: Nonylphenols	CCCCCCCCCC1=CC=CC=C1O	Irritant	Train
EU_REACH: 2-[(2-{bis[(dioctadecylcarbamoyl)methyl]amino}ethyl)[(dioctadecylcarbamoyl)methyl]amino]-N,N-dioctadecylacetamide	C1=NC(=C2C(=N1)N(C=N2)[C@H]3[C@@H]([C@@H]([C@H](O3)COP(=O)(O)O)O)O)N	Non-irritant	Train
EU_REACH: (5Z)-5-(2-methylpropylidene)imidazolidine-2,4-dione	CC(C)/C=C\1/C(=O)NC(=O)N1	Non-irritant	Train
EU_REACH: 4,5-dihydro-2-undecyl-1H-imidazole-1-ethanol	CCCCCCCCCCCC1=NCCN1CCO	Irritant	Train
EU_REACH: 4-(2-{2-amino-4-oxo-3H,4H,7H-pyrrolo[2,3-d]pyrimidin-5-yl}ethyl)benzoic acid	C1=CC(=CC=C1CCC2=CNC3=C2C(=O)NC(=N3)N)C(=O)O	Non-irritant	Train
EU_REACH: tert-Butyl 4-({6-[7-cyclopentyl-6-(dimethylcarbamoyl)-7H-pyrrolo[2,3-d]pyrimidin-2-yl]amino}pyridin-3-yl)piperazine-1-carboxylate	CC(C)(C)OC(=O)N1CCN(CC1)C2=CN=C(C=C2)NC3=NC=C4C=C(N(C4=N3)C5CCCC5)C(=O)N(C)C	Non-irritant	Train
EU_REACH: N-isopropylmethacrylamide	CC(C)NC(=O)C(=C)C	Non-irritant	Train
EU_REACH: 2-[4,6-bis(2,4-dimethylphenyl)-1,3,5-triazin-2-yl]-5-{3-[(2-ethylhexyl)oxy]-2-hydroxypropoxy}phenol	CCCCC(CC)COCC(COC1=CC(=C(C=C1)C2=NC(=NC(=N2)C3=C(C=C(C=C3)C)C)C4=C(C=C(C=C4)C)C)O)O	Non-irritant	Train
NZ_CCID: Piperidine, 4-[3-(dichloromethylsilyl)propoxy]-2,2,6,6-tetramethyl-, hydrolyzed, polymd.	CC1(CC(CC(N1)(C)C)OCCC[Si]C(Cl)Cl)C	Irritant	Train
AU_HCIS: Phenol, 2,4-dinonyl-	CCCCCCCCCC1=CC(=C(C=C1)O)CCCCCCCCC	Irritant	Train
EU_REACH: 1-difluoromethanesulfonyl-3-(4,6-dimethoxy-1,3,5-triazin-2-yl)-7-fluoro-1H-indol-2-ol	COC1=NC(=NC(=N1)C2=C(N(C3=C2C=CC=C3F)S(=O)(=O)C(F)F)O)OC	Non-irritant	Train
EU_REACH: 3-(4,6-dimethoxy-1,3,5-triazin-2-yl)-7-fluoro-2,3-dihydro-1H-indol-2-one	COC1=NC(=NC(=N1)C2C3=C(C(=CC=C3)F)NC2=O)OC	Non-irritant	Train
EU_REACH: (3R,4R)-1,1,1,2,2,3,4,5,5,5-decafluoropentane; (3S,4S)-1,1,1,2,2,3,4,5,5,5-decafluoropentane	C(C(C(F)(F)F)F)(C(C(F)(F)F)(F)F)F	Non-irritant	Train
EU_REACH: 5-methyl-2-[(2-nitrophenyl)amino]thiophene-3-carbonitrile	CC1=CC(=C(S1)NC2=CC=CC=C2[N+](=O)[O-])C#N	Non-irritant	Train
EU_REACH: (1R,2R)-1,3-Dihydroxy-1-(4-nitrophenyl)propyl-2-ammonium (1R, 5S)-5-(dimethylphenylsilyl)-2-(hydroxymethyl)cyclopent-2-ene-1-carboxylate	C[Si](C)([C@H]1CC=C([C@@H]1C(=O)O[C@](C2=CC=C(C=C2)[N+](=O)[O-])([C@@H](CO)N)O)CO)C3=CC=CC=C3	Non-irritant	Train
EU_REACH: 2-{2-[2-(carboxymethoxy)ethoxy]ethoxy}acetic acid	C(COCC(=O)O)OCCOCC(=O)O	Non-irritant	Train
EU_REACH: 3-{[bis(2,6-dimethylphenoxy)phosphoryl]oxy}phenyl bis(2,6-dimethylphenyl) phosphate	CC1=C(C(=CC=C1)C)OP(=O)(OC2=CC(=CC=C2)OP(=O)(OC3=C(C=CC=C3C)C)OC4=C(C=CC=C4C)C)OC5=C(C=CC=C5C)C	Non-irritant	Train
EU_REACH: methyl 2-[[4-(2-cyanophenyl)phenyl]methylamino]-3-nitrobenzoate	COC(=O)C1=C(C(=CC=C1)[N+](=O)[O-])NCC2=CC=C(C=C2)C3=CC=CC=C3C#N	Non-irritant	Train
EU_REACH: Methyl 1-[(2’-cyanobiphenyl-4-yl)methyl]-2-ethoxy-1H-benzimidazole-7-carboxylate	CCOC1=NC2=CC=CC(=C2N1CC3=CC=C(C=C3)C4=CC=CC=C4C#N)C(=O)OC	Non-irritant	Train
EU_REACH: 2-ethoxy-1-{[2'-(1H-1,2,3,4-tetrazol-5-yl)-[1,1'-biphenyl]-4-yl]methyl}-1H-1,3-benzodiazole-7-carboxylic acid	CCOC1=NC2=CC=CC(=C2N1CC3=CC=C(C=C3)C4=CC=CC=C4C5=NNN=N5)C(=O)O	Non-irritant	Train
EU_REACH: methyl 2-ethoxy-3-[[4-[2-(2H-tetrazol-5-yl)phenyl]phenyl]methyl]benzimidazole-4-carboxylate	CCOC1=NC2=CC=CC(=C2N1CC3=CC=C(C=C3)C4=CC=CC=C4C5=NNN=N5)C(=O)OC	Non-irritant	Train
JP_CHRIP: sec-Butylamine KR_NCIS: 1-Methylpropylamine NZ_CCID: s-Butylamine	CCC(C)N	Irritant	Train
KR_NCIS: Nonylphenols	CCCCCCCCCC1=CC(=CC=C1)O	Irritant	Train
EU_REACH: tert-butyl 5'-acetyl-3'H-spiro[azetidine-3,1'-isobenzofuran]-1-carboxylate	CC(=O)C1=CC2=C(C=C1)C3(CN(C3)C(=O)OC(C)(C)C)OC2	Non-irritant	Train
JP_CHRIP: 2-piperazin-1-ylethylamine NZ_CCID: 2-(1-Piperazinyl) ethylamine	NCCN1CCNCC1	Irritant	Train
EU_REACH: 2-methylpentanedioic acid, dimethyl ester	CC(CCC(=O)OC)C(=O)OC	Non-irritant	Train
EU_REACH: 6,6'-di-tert-butyl-4,4'-dimethoxy-[1,1'-biphenyl]-2,2'-diol	CC(C)(C)C1=CC(=CC(=C1O)C2=C(C(=CC(=C2)OC)C(C)(C)C)O)OC	Non-irritant	Train
EU_REACH: 2-[3-(heptan-3-yl)-1,2-oxazolidin-2-yl]ethyl N-{6-[({2-[3-(heptan-3-yl)-1,2-oxazolidin-2-yl]ethoxy}carbonyl)amino]hexyl}carbamate	CCCCC(CC)C1N(CCO1)CCOC(=O)NCCCCCCNC(=O)OCCN2CCOC2C(CC)CCCC	Non-irritant	Train
JP_CHRIP: 2-Aminoethanol NZ_CCID: Ethanolamine US_HSDB: 2-AMINOETHANOL	NCCO	Irritant	Train
EU_REACH: 2,2,4,4,6,6,8,8-octamethyl-3,5,7-trioxa-2,4,6,8-tetrasilanonane	C[Si](C)(C)O[Si](C)(C)O[Si](C)(C)O[Si](C)(C)C	Non-irritant	Train
EU_REACH: 4-(2-butyl-5-nitro-1-benzofuran-3-carbonyl)phenol	CCCCC1=C(C2=C(O1)C=CC(=C2)[N+](=O)[O-])C(=O)C3=CC=C(C=C3)O	Non-irritant	Train
EU_REACH: (3E)-2-chloro-3-(hydroxymethylidene)cyclohex-1-ene-1-carbaldehyde	C1C/C(=C\O)/C(=C(C1)C=O)Cl	Non-irritant	Train
JP_CHRIP: Butyryl chloride NZ_CCID: Butyryl chloride US_HSDB: n-Butyryl chloride	CCCC(=O)Cl	Irritant	Train
JP_CHRIP: Ethyl acetoacetate	CCOC(=O)CC(=O)C	Non-irritant	Train
EU_REACH: bis(2-ethylhexyl) but-2-enedioate JP_CHRIP: Bis(2-ethylhexan-1-yl) maleate	CCCCC(CC)COC(=O)/C=C\C(=O)OCC(CC)CCCC	Non-irritant	Train
NZ_CCID: Hexanoyl chloride	CCCCCC(=O)Cl	Irritant	Train
JP_CHRIP: Hexanoic acid NZ_CCID: Hexanoic acid	CCCCCC(=O)O	Irritant	Train
JP_CHRIP: 2,4-Hexadienal	C/C=C/C=C/C=O	Irritant	Train
AU_HCIS: dipropylamine JP_CHRIP: Di-n-propylamine NZ_CCID: 1-Propanamine, N-propyl-	CCCNCCC	Irritant	Train
ChemSkin: Isopropyl palmitate EU_REACH: propan-2-yl hexadecanoate	CCCCCCCCCCCCCCCC(=O)OC(C)C	Non-irritant	Train
ChemSkin: Dodecanoic acid (lauric acid) EU_REACH: dodecanoic acid	CCCCCCCCCCCC(=O)O	Non-irritant	Train
NZ_CCID: Dihexylamine	CCCCCCNCCCCCC	Irritant	Train
EU_REACH: 2,5,8,11,14-pentaoxapentadecane	COCCOCCOCCOCCOC	Non-irritant	Train
EU_REACH: methyl 2-[(4-hydroxybenzenesulfonyl)oxy]benzoate	COC(=O)C1=CC=CC=C1OS(=O)(=O)C2=CC=C(C=C2)O	Non-irritant	Train
AU_HCIS: 1-Hexadecanamine NZ_CCID: Hexadecylamine	CCCCCCCCCCCCCCCCN	Irritant	Train
EU_REACH: 5,8,11,13,16,19-hexaoxatricosane	CCCCOCCOCCOCOCCOCCOCCCC	Non-irritant	Train
EU_REACH: 4-methyl-2-[(2-nitrophenyl)diazenyl]phenol	CC1=CC(=C(C=C1)O)N=NC2=CC=CC=C2[N+](=O)[O-]	Non-irritant	Train
EU_REACH: 9-bromo-3-(2-bromoacetyl)-8,9,10,11-tetrahydro-5H-6-oxatetraphen-8-one	C1CC2=CC3=C(C=C2C(=O)C1Br)OCC4=C3C=CC(=C4)C(=O)CBr	Non-irritant	Train
KR_NCIS: 3-Ethyl-2-methyl-2-(3-methylbutyl)-1,3-oxazolidine	CCN1CCOC1(C)CCC(C)C	Irritant	Train
EU_REACH: Glycerol, ethoxylated, esters with acrylic acid	C(C(CO)O)O	Non-irritant	Train
EU_REACH: 1,2,3-tris(2-ethylhexyl) 2-(acetyloxy)propane-1,2,3-tricarboxylate	CCCCC(CC)COC(=O)CC(CC(=O)OCC(CC)CCCC)(C(=O)OCC(CC)CCCC)OC(=O)C	Non-irritant	Train
EU_REACH: 3-(3,5-di-tert-butyl-4-hydroxyphenyl)-N-octadecylpropanamide	CCCCCCCCCCCCCCCCCCNC(=O)CCC1=CC(=C(C(=C1)C(C)(C)C)O)C(C)(C)C	Non-irritant	Train
EU_REACH: Benzenepropanoic acid, 3,5-bis(1,1-dimethylethyl)-4-hydroxy-, 2-ethylhexyl ester	CCCCC(CC)COC(=O)CCC1=CC(=C(C(=C1)C(C)(C)C)O)C(C)(C)C	Non-irritant	Train
JP_CHRIP: Fluoroacetic acid US_HSDB: Fluoroacetic acid	OC(=O)CF	Irritant	Train
JP_CHRIP: N-methyldithiocarbamic acid	CNC(=S)S	Irritant	Train
NZ_CCID: Dehydroabietylamine (mixture of isomeres)	CC(C)C1=CC2=C(C=C1)[C@]3(CCC[C@@]([C@@H]3CC2)(C)CN)C	Irritant	Train
EU_REACH: 4'-{[4-methyl-6-(1-methyl-1H-1,3-benzodiazol-2-yl)-2-propyl-1H-1,3-benzodiazol-1-yl]methyl}-[1,1'-biphenyl]-2-carbonitrile	CCCC1=NC2=C(N1CC3=CC=C(C=C3)C4=CC=CC=C4C#N)C=C(C=C2C)C5=NC6=CC=CC=C6N5C	Non-irritant	Train
EU_REACH: (4E)-5-cyclohexyl-2,4-dimethylpent-4-enal	CC(C/C(=C/C1CCCCC1)/C)C=O	Non-irritant	Train
EU_REACH: 3-[dimethoxy(methyl)silyl]propyl methacrylate	CC(=C)C(=O)OCCC[Si](C)(OC)OC	Non-irritant	Train
EU_REACH: 2-[9-(1-hydroxy-2-methylpropan-2-yl)-2,4,8,10-tetraoxaspiro[5.5]undecan-3-yl]-2-methylpropan-1-ol	CC(C)(CO)C1OCC2(CO1)COC(OC2)C(C)(C)CO	Non-irritant	Train
KR_NCIS: 3-Bromo-2-methyl-1-propene	CC(=C)CBr	Irritant	Train
EU_REACH: 1,3-dimethyl benzene-1,3-dicarboxylate	COC(=O)C1=CC(=CC=C1)C(=O)OC	Non-irritant	Train
NZ_CCID: Isopentanoic anhydride	CC(C)CC(=O)OC(=O)CC(C)C	Irritant	Train
EU_REACH: (2S,3S)-2-benzhydryl-N-[(5-tert-butyl-2-methoxy-phenyl)methyl]quinuclidin-3-amine	CC(C)(C)C1=CC(=C(C=C1)OC)CN[C@@H]2[C@@H](N3CCC2CC3)C(C4=CC=CC=C4)C5=CC=CC=C5	Non-irritant	Train
EU_REACH: Biphenyl-4,4'-diyl tetrakis(2,6-dimethylphenyl) bis(phosphate)	CC1=C(C(=CC=C1)C)OP(=O)(OC2=CC=C(C=C2)C3=CC=C(C=C3)OP(=O)(OC4=C(C=CC=C4C)C)OC5=C(C=CC=C5C)C)OC6=C(C=CC=C6C)C	Non-irritant	Train
AU_HCIS: 9-Octadecen-1-amine, N,N-dimethyl-, (Z)-	CCCCCCCC/C=C\CCCCCCCCN(C)C	Irritant	Train
EU_REACH: 2-(4,6-diphenyl-1,3,5-triazin-2-yl)-5-(hexyloxy)phenol	CCCCCCOC1=CC(=C(C=C1)C2=NC(=NC(=N2)C3=CC=CC=C3)C4=CC=CC=C4)O	Non-irritant	Train
EU_REACH: 8-[4-(3,4-difluorophenyl)cyclohex-3-en-1-yl]-1,4-dioxaspiro[4.5]decane	C1CC(=CCC1C2CCC3(CC2)OCCO3)C4=CC(=C(C=C4)F)F	Non-irritant	Train
EU_REACH: 4-[4-trans-(3,4-Difluorophenyl)-cyclohexyl]-cyclohexanone	C1CC(CCC1C2CCC(=O)CC2)C3=CC(=C(C=C3)F)F	Non-irritant	Train
JP_CHRIP: m-Xylylenediamine	NCc1cccc(CN)c1	Irritant	Train
EU_REACH: 4-[1,1,1,3,3,3-hexafluoro-2-(4-hydroxyphenyl)propan-2-yl]phenol	C1=CC(=CC=C1C(C2=CC=C(C=C2)O)(C(F)(F)F)C(F)(F)F)O	Non-irritant	Train
EU_REACH: 1,12-bis({2-[4-(4,6-diphenyl-1,3,5-triazin-2-yl)-3-hydroxyphenoxy]ethyl}) dodecanedioate	C1=CC=C(C=C1)C2=NC(=NC(=N2)C3=C(C=C(C=C3)OCCOC(=O)CCCCCCCCCCC(=O)OCCOC4=CC(=C(C=C4)C5=NC(=NC(=N5)C6=CC=CC=C6)C7=CC=CC=C7)O)O)C8=CC=CC=C8	Non-irritant	Train
EU_REACH: 3-(2,4-dichlorophenyl)-2-oxo-1-oxaspiro[4.5]dec-3-en-4-yl 2,2-dimethylbutanoate JP_CHRIP: 3-(2,4-Dichlorophenyl)-2-oxo-1-oxaspiro[4.5]dec-3-en-4-yl 2,2-dimethylbutanoate; Spirodiclofen	CCC(C)(C)C(=O)OC1=C(C(=O)OC21CCCCC2)c1ccc(Cl)cc1Cl	Non-irritant	Train
EU_REACH: trimethoxymethane JP_CHRIP: Methyl orthoformate	COC(OC)OC	Non-irritant	Train
NZ_CCID: Dichloromethylphenylsilane	C[Si](C1=CC=CC=C1)(Cl)Cl	Irritant	Train
NZ_CCID: Diphenylphosphinic chloride	C1=CC=C(C=C1)P(=O)(C2=CC=CC=C2)Cl	Irritant	Train
JP_CHRIP: (2E)-2-[2-[(2,5-dimethylphenoxy)methyl]phenyl]-2-methoxyimino-N-methylacetamide (synonym: dimoxystrobin)	CNC(=O)/C(=N/OC)/c1ccccc1COc1cc(C)ccc1C	Non-irritant	Train
EU_REACH: 4-amino-3,6-dichloropyridine-2-carboxylic acid	C1=C(C(=C(N=C1Cl)C(=O)O)Cl)N	Non-irritant	Train
EU_REACH: 1,4-dimethoxybenzene	COC1=CC=C(C=C1)OC	Non-irritant	Train
AU_HCIS: ethyleneimine JP_CHRIP: Ethyleneimine; Aziridine (with stabilizer)	C1CN1	Irritant	Train
NZ_CCID: 1,1,1,5,5,5-Hexafluoroacetylacetone	C(C(=O)C(F)(F)F)C(=O)C(F)(F)F	Irritant	Train
EU_REACH: (3E,7E)-cyclododeca-3,7-dien-1-one; (4E,8Z)-cyclododeca-4,8-dien-1-one; (4Z,8E)-cyclododeca-4,8-dien-1-one	C1CC=CCCC=CCCC(=O)C1	Non-irritant	Train
JP_CHRIP: 3-[(2-Chloro-1,3-thiazol-5-yl)methyl]-5-methyl-N-nitro-1,3,5-oxadiazinan-4-imine; Thiamethoxam	CN1COCN(Cc2cnc(Cl)s2)C1=N[N+](=O)[O-]	Non-irritant	Train
EU_REACH: 3-methyl-N-nitro-3,6-dihydro-2H-1,3,5-oxadiazin-4-amine	CN1COCN=C1N[N+](=O)[O-]	Non-irritant	Train
KR_NCIS: 4,4'-Methylenebis[N-(1-methylpropyl)cyclohexanamine]	CCC(C)NC1CCC(CC1)CC2CCC(CC2)NC(C)CC	Irritant	Train
NZ_CCID: 1-(Trifluoroacetyl)-1H-imidazole	C1=CN(C=N1)C(=O)C(F)(F)F	Irritant	Train
EU_REACH: (1r,1'r,4r,4'r)-4-ethenyl-4'-(4-methylphenyl)-1,1'-bi(cyclohexane)	CC1=CC=C(C=C1)C2CCC(CC2)C3CCC(CC3)C=C	Non-irritant	Train
EU_REACH: 2,2-difluoroethyl acetate	CC(=O)OCC(F)F	Non-irritant	Train
EU_REACH: 1-{5-[(3-chloro-2-fluorophenyl)methyl]-2,4-dimethoxyphenyl}ethan-1-one	CC(=O)C1=C(C=C(C(=C1)CC2=C(C(=CC=C2)Cl)F)OC)OC	Non-irritant	Train
EU_REACH: 2-(2H-1,2,3-benzotriazol-2-yl)-4-methyl-6-[2-methyl-3-(2,2,4,6,6-pentamethyl-3,5-dioxa-2,4,6-trisilaheptan-4-yl)propyl]phenol	CC1=CC(=C(C(=C1)N2N=C3C=CC=CC3=N2)O)CC(C)C[Si](C)(O[Si](C)(C)C)O[Si](C)(C)C	Non-irritant	Train
KR_NCIS: Tris(trimethylsilyl)phosphine	C[Si](C)(C)P([Si](C)(C)C)[Si](C)(C)C	Irritant	Train
EU_REACH: 2(3H)-Benzofuranone, 5,7-bis(1,1-dimethylethyl)-3-(4-hydroxy-3,5-	CC1=CC(=CC(=C1O)C)C2C3=C(C(=CC(=C3)C(C)(C)C)C(C)(C)C)OC2=O	Non-irritant	Train
KR_NCIS: Dichloro(chloromethyl)methylsilane	C[Si](CCl)(Cl)Cl	Irritant	Train
EU_REACH: 2-[({[(1R,2S,5R)-5-methyl-2-(propan-2-yl)cyclohexyl]oxy}carbonyl)oxy]ethan-1-ol	C[C@@H]1CC[C@H]([C@@H](C1)OC(=O)OCCO)C(C)C	Non-irritant	Train
JP_CHRIP: 3-Amino-1-propanol NZ_CCID: 3-Amino-1-propanol	NCCCO	Irritant	Train
JP_CHRIP: Propylene glycol monoethyl ether; 1-Ethoxy-2-propanol	CCOCC(C)O	Non-irritant	Train
EU_REACH: (3R,3aS,6aR)-hexahydrofuro[2,3-b]furan-3-ol	C1CO[C@H]2[C@@H]1[C@H](CO2)O	Non-irritant	Train
JP_CHRIP: 4-chloro-o-cresol; 4-chloro-2-methyl phenol NZ_CCID: 4-Chloro-2-cresol	Cc1cc(Cl)ccc1O	Irritant	Train
EU_REACH: 4'-ethyl-2,3-difluoro-4-(4-propylphenyl)-1,1'-biphenyl	CCCC1=CC=C(C=C1)C2=C(C(=C(C=C2)C3=CC=C(C=C3)CC)F)F	Non-irritant	Train
KR_NCIS: 4-(Aminomethyl)-1,8-octanediamine	C(CCN)CC(CCCN)CN	Irritant	Train
EU_REACH: 4,4'-[(3,3'-dichlorobiphenyl-4,4'-diyl)didiazene-2,1-diyl]bis[5-methyl-2-(4-methylphenyl)-2,4-dihydro-3H-pyrazol-3-one]	CC1=CC=C(C=C1)N2C(=O)C(C(=N2)C)N=NC3=C(C=C(C=C3)C4=CC(=C(C=C4)N=NC5C(=NN(C5=O)C6=CC=C(C=C6)C)C)Cl)Cl	Non-irritant	Train
EU_REACH: (2S)-1-isopropoxy-1-oxopropan-2-yl pivalate	C[C@@H](C(=O)OC(C)C)OC(=O)C(C)(C)C	Non-irritant	Train
AU_HCIS: Phenol, 4-nonyl-2,6-bis(1-phenylethyl)-	CCCCCCCCCC1=CC(=C(C(=C1)C(C)C2=CC=CC=C2)O)C(C)C3=CC=CC=C3	Irritant	Train
EU_REACH: N,N',N''-tricyclohexyl-1-methylsilanetriamine	C[Si](NC1CCCCC1)(NC2CCCCC2)NC3CCCCC3	Irritant	Train
NZ_CCID: 1,1,3,3-Tetramethyldisilazane	C[Si](C)N[Si](C)C	Irritant	Train
EU_REACH: N-(5-chloro-2-methoxyphenyl) -2-[(2-methoxy-4-nitrophenyl) diazenyl]-3-oxobutanamide	CC(=O)C(C(=O)NC1=C(C=CC(=C1)Cl)OC)N=NC2=C(C=C(C=C2)[N+](=O)[O-])OC	Non-irritant	Train
EU_REACH: 2-[2-(2-methoxyethoxy)ethoxy]acetic acid	COCCOCCOCC(=O)O	Non-irritant	Train
NZ_CCID: Iodotrimethylsilane	C[Si](C)(C)I	Irritant	Train
EU_REACH: 3-[4-(2-hydroxyethyl)piperazin-1-yl]propane-1-sulfonic acid	C1CN(CCN1CCCS(=O)(=O)O)CCO	Non-irritant	Train
EU_REACH: 4,4,7,7-tetraethoxy-3,8-dioxa-4,7-disiladecane	CCO[Si](CC[Si](OCC)(OCC)OCC)(OCC)OCC	Non-irritant	Train
KR_NCIS: 1-Bromo-3-chloro-5,5-dimethylhydantoin	CC1(C(=O)N(C(=O)N1Br)Cl)C	Irritant	Train
EU_REACH: N-phenyl-N-piperidin-4-ylpropionamide	CCC(=O)N(C1CCNCC1)C2=CC=CC=C2	Non-irritant	Train
KR_NCIS: tert-Butyl isocyanate	CC(C)(C)N=C=O	Irritant	Train
EU_REACH: ethyl 2-(4-hydroxyphenyl)-4-methyl-1,3-thiazole-5-carboxylate	CCOC(=O)C1=C(N=C(S1)C2=CC=C(C=C2)O)C	Non-irritant	Train
EU_REACH: propan-2-yl (1R,3S,4R,5R)-3-azido-5-hydroxy-4-{[(2S,3S,4R,5R,6S)-3,4,5-tris(benzyloxy)-6-methyloxan-2-yl]oxy}cyclohexane-1-carboxylate	C[C@H]1[C@H]([C@H]([C@@H]([C@@H](O1)O[C@@H]2[C@H](C[C@H](C[C@H]2O)C(=O)OC(C)C)N=[N+]=[N-])OCC3=CC=CC=C3)OCC4=CC=CC=C4)OCC5=CC=CC=C5	Non-irritant	Train
EU_REACH: 1,1,1,2,2,3,3-heptafluoro-3-[(1,2,2-trifluoroethenyl)oxy]propane	C(=C(F)F)(OC(C(C(F)(F)F)(F)F)(F)F)F	Non-irritant	Train
AU_HCIS: Phosphoric acid, monobutyl ester	CCCCOP(=O)(O)O	Irritant	Train
EU_REACH: 2-[(methoxycarbonyl)amino]-3,3-dimethylbutanoic acid	CC(C)(C)[C@@H](C(=O)O)NC(=O)OC	Non-irritant	Train
EU_REACH: 5-[3-(1-ethoxyethoxy)-3-methyl-4-penten-1-ynyl]-2,4,6,6-tetramethyl-5,6,7,7a-tetrahydro-1,3-benzodioxol-5-ol	CCOC(C)OC(C)(C=C)C#CC1(C(=C2C(CC1(C)C)OC(O2)C)C)O	Non-irritant	Train
EU_REACH: 3-(trimethoxysilyl)propyl (2E,4E)-hexa-2,4-dienoate	C/C=C/C=C/C(=O)OCCC[Si](OC)(OC)OC	Non-irritant	Train
EU_REACH: ethyl 3-[(3R)-3-{[(1S)-1-phenylethyl]amino}-2,3,4,9-tetrahydro-1H-carbazol-9-yl]propanoate	CCOC(=O)CCN1C2=C(C[C@@H](CC2)N[C@@H](C)C3=CC=CC=C3)C4=CC=CC=C41	Non-irritant	Train
EU_REACH: p-Nitrobenzoic acid-2-ethylhexylester	CCCCC(CC)COC(=O)C1=CC=C(C=C1)[N+](=O)[O-]	Non-irritant	Train
EU_REACH: N,N',N''-tributyl-1-methylsilanetriamine	CCCCN[Si](C)(NCCCC)NCCCC	Irritant	Train
EU_REACH: 1,1,1,2,2,3,3-heptafluoro-3-({1,1,1,2,3,3-hexafluoro-3-[(1,2,2-trifluoroethenyl)oxy]propan-2-yl}oxy)propane	C(=C(F)F)(OC(C(C(F)(F)F)(OC(C(C(F)(F)F)(F)F)(F)F)F)(F)F)F	Non-irritant	Train
EU_REACH: N-[3-(diethylamino)propyl]-4-[(1E)-2-{2-oxo-1-[(2-oxo-2,3-dihydro-1H-1,3-benzodiazol-5-yl)carbamoyl]propyl}diazen-1-yl]benzamide	CCN(CC)CCCNC(=O)C1=CC=C(C=C1)N=NC(C(=O)C)C(=O)NC2=CC3=C(C=C2)NC(=O)N3	Non-irritant	Train
EU_REACH: 3-butoxypropylamine KR_NCIS: 3-Butoxypropylamine	CCCCOCCCN	Irritant	Train
EU_REACH: 3-butyl-2-(heptan-3-yl)-1,3-oxazolidine	CCCCC(CC)C1N(CCO1)CCCC	Non-irritant	Train
EU_REACH: 1-(cyclopropylmethyl)-4-methoxybenzene	COC1=CC=C(C=C1)CC2CC2	Non-irritant	Train
EU_REACH: (2S)-2-[(1S,2R,6S,14R,15R,16R)-3-(cyclopropylmethyl)-11,15-dimethoxy-13-oxa-3-azahexacyclo[13.2.2.1²,⁸.0¹,⁶.0⁶,¹⁴.0⁷,¹²]icosa-7,9,11-trien-16-yl]-3,3-dimethylbutan-2-ol	C[C@]([C@H]1C[C@@]23CC[C@@]1([C@H]4[C@@]25CCN([C@@H]3CC6=C5C(=C(C=C6)OC)O4)CC7CC7)OC)(C(C)(C)C)O	Non-irritant	Train
JP_CHRIP: 1-Methyl-2-nitro-3-[(3-tetrahydrofuryl)methyl]guanidine; Dinotefuran	CNC(=N[N+](=O)[O-])NCC1CCOC1	Non-irritant	Train
NZ_CCID: Malonyl dichloride	C(C(=O)Cl)C(=O)Cl	Irritant	Train
EU_REACH: docosyl methacrylate	CCCCCCCCCCCCCCCCCCCCCCOC(=O)C(=C)C	Non-irritant	Train
JP_CHRIP: Ethephon	OP(=O)(O)CCCl	Irritant	Train
EU_REACH: Phosphinic acid, P-[3-(acetyloxy)-3-cyanopropyl]-P-methyl-, butyl ester	CCCCOP(=O)(C)CCC(C#N)OC(=O)C	Non-irritant	Train
EU_REACH: methyl (2E)-2-{2-[(2,5-dimethylphenoxy)methyl]phenyl}-2-(methoxyimino)acetate	CC1=CC(=C(C=C1)C)OCC2=CC=CC=C2/C(=N\OC)/C(=O)OC	Non-irritant	Train
EU_REACH: (E)-[1-(methylsulfanyl)ethylidene]amino N-methylcarbamate JP_CHRIP: Methomyl	CNC(=O)ON=C(C)SC	Non-irritant	Train
JP_CHRIP: Ethylcyclohexane	CCC1CCCCC1	Non-irritant	Train
EU_REACH: dioctyl carbonate	CCCCCCCCOC(=O)OCCCCCCCC	Non-irritant	Train
NZ_CCID: 2-Tetrahydrofuran carboxylic acid	C1CC(OC1)C(=O)O	Irritant	Train
EU_REACH: 3,3-dimethylbutyryl chloride	CC(=O)CC(=O)OC(C)(C)C	Non-irritant	Train
EU_REACH: N-(2-ethylhexyl)-3,5,5-trimethylhexanamide	CCCCC(CC)CNC(=O)CC(C)CC(C)(C)C	Non-irritant	Train
EU_REACH: N,N'-dibutyl-N,N'-bis(1,2,2,6,6-pentamethylpiperidin-4-yl)-6-(pyrrolidin-1-yl)-1,3,5-triazine-2,4-diamine	CCCCN(C1CC(N(C(C1)(C)C)C)(C)C)C2=NC(=NC(=N2)N3CCCC3)N(CCCC)C4CC(N(C(C4)(C)C)C)(C)C	Non-irritant	Train
EU_REACH: 3-{2,2,6,6-tetramethyl-4-[(trimethylsilyl)oxy]-3,5-dioxa-2,4,6-trisilaheptan-4-yl}propyl 2-methylprop-2-enoate	CC(=C)C(=O)OCCC[Si](O[Si](C)(C)C)(O[Si](C)(C)C)O[Si](C)(C)C	Non-irritant	Train
NZ_CCID: 3-Fluorobenzoyl chloride	C1=CC(=CC(=C1)F)C(=O)Cl	Irritant	Train
NZ_CCID: 3-Bromobenzoyl chloride	C1=CC(=CC(=C1)Br)C(=O)Cl	Irritant	Train
NZ_CCID: Dichlorodiethylsilane	CC[Si](CC)(Cl)Cl	Irritant	Train
NZ_CCID: Chloromethyldimethylchlorosilane	C[Si](C)(CCl)Cl	Irritant	Train
KR_NCIS: Chloroethenyldimethylsilane	C[Si](C)(C=C)Cl	Irritant	Train
EU_REACH: 4'-[(diphenoxyphosphoryl)oxy]-[1,1'-biphenyl]-4-yl diphenyl phosphate	C1=CC=C(C=C1)OP(=O)(OC2=CC=CC=C2)OC3=CC=C(C=C3)C4=CC=C(C=C4)OP(=O)(OC5=CC=CC=C5)OC6=CC=CC=C6	Non-irritant	Train
EU_REACH: (6-hydroxynaphthalen-2-yl)boronic acid	B(C1=CC2=C(C=C1)C=C(C=C2)O)(O)O	Non-irritant	Train
EU_REACH: (2-methylpropylidene)[(3-{[(2-methylpropylidene)amino]methyl}cyclohexyl)methyl]amine	CC(C)C=NCC1CCCC(C1)CN=CC(C)C	Irritant	Train
EU_REACH: 2-methylbenzene-1,4-diyl bis{4-[3-(acryloyloxy)propoxy]benzoate}	CC1=C(C=CC(=C1)OC(=O)C2=CC=C(C=C2)OCCCOC(=O)C=C)OC(=O)C3=CC=C(C=C3)OCCCOC(=O)C=C	Non-irritant	Train
EU_REACH: 1-ethoxy-2,3-difluoro-4-[(1s,4r)-4-propylcyclohexyl]benzene	CCCC1CCC(CC1)C2=C(C(=C(C=C2)OCC)F)F	Non-irritant	Train
EU_REACH: 1-decene, dimer	CCCCCCCCC(C)CCCCCCCCC=C	Non-irritant	Train
NZ_CCID: 2-Allylphenol	C=CCC1=CC=CC=C1O	Irritant	Train
AU_HCIS: Phenol, 4,4'-(1-methylethylidene)bis[2-(2-propen-1-yl)-	CC(C)(C1=CC(=C(C=C1)O)CC=C)C2=CC(=C(C=C2)O)CC=C	Irritant	Train
EU_REACH: 4-amino-N-(4-amino-6-oxo-5H-pyrimidin-2-yl)benzenesulfonamide	C1C(=N/C(=N\S(=O)(=O)C2=CC=C(C=C2)N)/NC1=O)N	Non-irritant	Train
EU_REACH: 1-{5-[(dimethylcarbamoyl)amino]-2-methylphenyl}-3,3-dimethylurea	CC1=C(C=C(C=C1)NC(=O)N(C)C)NC(=O)N(C)C	Non-irritant	Train
EU_REACH: 3,3,4,4,5,5,6,6,7,7,8,8,8-tridecafluorooctyl prop-2-enoate	C=CC(=O)OCCC(C(C(C(C(C(F)(F)F)(F)F)(F)F)(F)F)(F)F)(F)F	Non-irritant	Train
EU_REACH: 3-phenyl-2-(undec-10-enamido)propanoic acid	C=CCCCCCCCCC(=O)N[C@@H](CC1=CC=CC=C1)C(=O)O	Non-irritant	Train
NZ_CCID: Cyclopropanecarboxylic acid	C1CC1C(=O)O	Irritant	Train
EU_REACH: N-(3-(trimethoxysilyl)propyl)ethylenediamine	CO[Si](CCCNCCN)(OC)OC	Non-irritant	Train
JP_CHRIP: 4,4'-Methylenebis(cyclohexan-1-amine) NZ_CCID: Cyclohexanamine, 4,4'-methylenebis-	NC1CCC(CC2CCC(N)CC2)CC1	Irritant	Train
EU_REACH: ethylsilanetriyl triacetate JP_CHRIP: Ethyltriacetoxysilane	CC[Si](OC(=O)C)(OC(=O)C)OC(=O)C	Irritant	Train
EU_REACH: 3-(difluoromethyl)-1-methyl-1H-pyrazole-4-carboxylic acid	CN1C=C(C(=N1)C(F)F)C(=O)O	Non-irritant	Train
EU_REACH: methyl [(2S,3S)-4-chloro-3-hydroxy-1-phenylbutan-2-yl]carbamate	COC(=O)N[C@@H](CC1=CC=CC=C1)[C@@H](CCl)O	Non-irritant	Train
EU_REACH: 2-methoxy-10H-phenothiazine	COC1=CC2=C(C=C1)SC3=CC=CC=C3N2	Non-irritant	Train
EU_REACH: 3-hydroxy-2-(3-hydroxyquinolin-2-yl)-1H-inden-1-one	C1=CC=C2C(=C1)C=C(C(=N2)C3=C(C4=CC=CC=C4C3=O)O)O	Non-irritant	Train
EU_REACH: 9-Octadecenamide, N-[(1S,2S,3R)-2,3-dihydroxy-1-(hydroxymethyl)heptadecyl]-, (9Z)-	CCCCCCCCCCCCCC[C@H]([C@H]([C@H](CO)NC(=O)CCCCCCC/C=C\CCCCCCCC)O)O	Non-irritant	Train
EU_REACH: Pentaerythritoltetracyanoacetic ester	C(C#N)C(=O)OCC(COC(=O)CC#N)(COC(=O)CC#N)COC(=O)CC#N	Non-irritant	Train
JP_CHRIP: Dichloroethylsilane	CC[SiH](Cl)Cl	Irritant	Train
EU_REACH: 2,2,4,6,6-pentamethyl-4-octyl-3,5-dioxa-2,4,6-trisilaheptane	CCCCCCCC[Si](C)(O[Si](C)(C)C)O[Si](C)(C)C	Non-irritant	Train
EU_REACH: 5,7-Di-t-butyl-3-[3,5-dimethyl-4-[(1,3,7,9-tetra-t-butyl-5-methyl-5H-benzo[d][1,3,2]benzodioxaphosphocin-11-yl)oxy]phenyl]-3H-benzofuran-2-one	CC1C2=C(C(=CC(=C2)C(C)(C)C)C(C)(C)C)OP(OC3=C1C=C(C=C3C(C)(C)C)C(C)(C)C)OC4=C(C=C(C=C4C)C5C6=C(C(=CC(=C6)C(C)(C)C)C(C)(C)C)OC5=O)C	Non-irritant	Train
EU_REACH: (3S)-5-fluoro-3-methyl-1,3-dihydro-2-benzofuran-1-one	C[C@H]1C2=C(C=CC(=C2)F)C(=O)O1	Non-irritant	Train
EU_REACH: tert-butyl N-{5-bromo-3-[(4-methylbenzenesulfonyl)oxy]pyridin-2-yl}-N-[(tert-butoxy)carbonyl]carbamate	CC1=CC=C(C=C1)S(=O)(=O)OC2=C(N=CC(=C2)Br)N(C(=O)OC(C)(C)C)C(=O)OC(C)(C)C	Non-irritant	Train
EU_REACH: 1,1,2,2,3,3,4,4,5-Nonafluoro-5-(trifluoromethyl)cyclopentane	C1(C(C(C(C1(F)F)(F)F)(F)F)(F)F)(C(F)(F)F)F	Non-irritant	Train
AU_HCIS: Phenol, 4-octyl-	CCCCCCCCC1=CC=C(C=C1)O	Irritant	Train
EU_REACH: 5-[(E)-2-(benzenesulfonyl)ethenyl]-3-{[(2R)-1-methylpyrrolidin-2-yl]methyl}-1H-indole	CN1CCC[C@@H]1CC2=CNC3=C2C=C(C=C3)/C=C/S(=O)(=O)C4=CC=CC=C4	Non-irritant	Train
EU_REACH: (chloromethyl)(methoxy)dimethylsilane	CO[Si](C)(C)CCl	Non-irritant	Train
EU_REACH: 5-amino-1-[2,6-dichloro-4-(trifluoromethyl)phenyl]-4-(ethanesulfinyl)-1H-pyrazole-3-carbonitrile JP_CHRIP: 5-Amino-1-(2,6-dichloro-4-trifluoromethylphenyl)-4-ethylsulfinyl-1H-pyrazole-3-carbonitrile [ethiprole]	CCS(=O)c1c(N)n(nc1C#N)c1c(Cl)cc(cc1Cl)C(F)(F)F	Non-irritant	Train
EU_REACH: tert-butyl(chloro)dimethylsilane NZ_CCID: Silane, t-butylchlorodimethyl-	CC(C)(C)[Si](C)(C)Cl	Irritant	Train
EU_REACH: 4-{[diethoxy(methyl)silyl]methyl}morpholine	CCO[Si](C)(CN1CCOCC1)OCC	Non-irritant	Train
EU_REACH: 9,9-bis(methoxymethyl)-9H-fluorene	COCC1(C2=CC=CC=C2C3=CC=CC=C31)COC	Non-irritant	Train
NZ_CCID: Bis(trimethylsilyl) sulphate	C[Si](C)(C)OS(=O)(=O)O[Si](C)(C)C	Irritant	Train
EU_REACH: 5-bromo-1H-pyrrolo[2,3-b]pyridine	C1=CNC2=NC=C(C=C21)Br	Non-irritant	Train
EU_REACH: (14S)-4-bromo-2-methoxy-7-methyl-17-oxa-7-azatetracyclo[12.2.1.0^{5,16}.0^{10,15}]heptadeca-1,3,5(16),10-tetraen-12-one hydrochloride	CN1CC[C@@]23C=CC(=O)C[C@@H]2OC4=C3C(=C(C=C4OC)Br)C1	Non-irritant	Train
JP_CHRIP: 1-Methyl-N-[2-(4-methylpentan-2-yl)-3-thienyl]-3-(trifluoromethyl)-1H-pyrazole-4-carboxamide; Penthiopyrad	CC(C)CC(C)c1sccc1NC(=O)c1cn(C)nc1C(F)(F)F	Non-irritant	Train
NZ_CCID: Dichlorobis(1,1-dimethylethyl)silane	CC(C)(C)[Si](C(C)(C)C)(Cl)Cl	Irritant	Train
EU_REACH: 3-hydroxy-2-(hydroxymethyl)-2-methylpropanal	CC(CO)(CO)C=O	Non-irritant	Train
EU_REACH: 2-[bis(cyanomethyl)amino]propanenitrile	CC(C#N)N(CC#N)CC#N	Non-irritant	Train
EU_REACH: 1,3-Bis(3-methacryloyloxypropyl)-1,1,3,3-tetramethyldisiloxane	CC(=C)C(=O)OCCC[Si](C)(C)O[Si](C)(C)CCCOC(=O)C(=C)C	Non-irritant	Train
EU_REACH: (3R,3aR,6S,6aR)-Hexahydrofuro[3,2-b]furan-3,6-diyl bis(4-hydroxybenzoate)	C1[C@H]([C@@H]2[C@H](O1)[C@H](CO2)OC(=O)C3=CC=C(C=C3)O)OC(=O)C4=CC=C(C=C4)O	Non-irritant	Train
EU_REACH: 2-(trifluoromethyl)benzene-1-sulfonamide	C1=CC=C(C(=C1)C(F)(F)F)S(=O)(=O)N	Non-irritant	Train
EU_REACH: 1,1,1,3,5,5,5-heptamethyltrisiloxane	C[Si](O[Si](C)(C)C)O[Si](C)(C)C	Non-irritant	Train
EU_REACH: 5-[(2-ethylhexyl)oxy]-2-(4-{4-[(2-ethylhexyl)oxy]-2-hydroxyphenyl}-6-(4-methoxyphenyl)-1,3,5-triazin-2-yl)phenol	CCCCC(CC)COC1=CC(=C(C=C1)C2=NC(=NC(=N2)C3=CC=C(C=C3)OC)C4=C(C=C(C=C4)OCC(CC)CCCC)O)O	Non-irritant	Train
EU_REACH: trimethyl(octadecyloxy)silane	CCCCCCCCCCCCCCCCCCO[Si](C)(C)C	Non-irritant	Train
EU_REACH: dimethyl propylphosphonate	CCCP(=O)(OC)OC	Non-irritant	Train
EU_REACH: 2-methyl-4-[4-({[4-(prop-2-enoyloxy)butoxy]carbonyl}oxy)benzoyloxy]phenyl 4-({[4-(prop-2-enoyloxy)butoxy]carbonyl}oxy)benzoate	CC1=C(C=CC(=C1)OC(=O)C2=CC=C(C=C2)OC(=O)OCCCCOC(=O)C=C)OC(=O)C3=CC=C(C=C3)OC(=O)OCCCCOC(=O)C=C	Non-irritant	Train
EU_REACH: trans,trans-2,3',4',5'-Tetrafluor-4-(4'-propylbicyclohexyl-4 -yl)-biphenyl	CCCC1CCC(CC1)C2CCC(CC2)C3=CC(=C(C=C3)C4=CC(=C(C(=C4)F)F)F)F	Non-irritant	Train
EU_REACH: 1-acetylazepan-2-one	CC(=O)N1CCCCCC1=O	Non-irritant	Train
EU_REACH: (2,3-dimethyl-3-phenylbutan-2-yl)benzene	CC(C)(C1=CC=CC=C1)C(C)(C)C2=CC=CC=C2	Non-irritant	Train
EU_REACH: N-(2-(dimethylamino)ethoxy)ethyl)-N-methyl-1,3-propanediamine	CN(C)CCOCCN(C)CCCN	Irritant	Train
EU_REACH: 4-ethoxy-2,3-difluoro-4'-(trans-4-propylcyclohexyl)-1,1'-biphenyl	CCCC1CCC(CC1)C2=CC=C(C=C2)C3=C(C(=C(C=C3)OCC)F)F	Non-irritant	Train
EU_REACH: methyl (2E)-2-[2-(chloromethyl)phenyl]-2-(methoxyimino)acetate	COC(=O)/C(=N/OC)/C1=CC=CC=C1CCl	Non-irritant	Train
NZ_CCID: Propachlor	CC(C)N(C1=CC=CC=C1)C(=O)CCl	Irritant	Train
EU_REACH: diethyl N-[3-(trimethoxysilyl)propyl]aspartate	CCOC(=O)C[C@@H](C(=O)OCC)NCCC[Si](OC)(OC)OC	Non-irritant	Train
JP_CHRIP: 2-Chloro-6-trichloromethylpyridine; Nitrapyrin	Clc1cccc(n1)C(Cl)(Cl)Cl	Non-irritant	Train
EU_REACH: (2Z)-4-(tert-butylperoxy)-4-oxobut-2-enoic acid	CC(C)(C)OOC(=O)/C=C\C(=O)O	Non-irritant	Train
EU_REACH: 3-[(2-hydroxyethyl)amino]propan-1-ol	C(CNCCO)CO	Non-irritant	Train
EU_REACH: 2,2-dimethylthiazolidine	CC1(NCCS1)C	Irritant	Train
NZ_CCID: Phenylmethanesulphonyl chloride	C1=CC=C(C=C1)CS(=O)(=O)Cl	Irritant	Train
EU_REACH: 3-amino-p-toluamide	CC1=C(C=C(C=C1)C(=O)N)N	Non-irritant	Train
EU_REACH: 3-amino-4-chlorobenzamide	C1=CC(=C(C=C1C(=O)N)N)Cl	Non-irritant	Train
EU_REACH: [(1R,2R)-1-methyl-2-{[(1S,3R,5R)-1,2,2-trimethylbicyclo[3.1.0]hexan-3-yl]methyl}cyclopropyl]methanol; [(1S,2S)-1-methyl-2-{[(1S,3R,5R)-1,2,2-trimethylbicyclo[3.1.0]hexan-3-yl]methyl}cyclopropyl]methanol	CC1(C(CC2C1(C2)C)CC3CC3(C)CO)C	Non-irritant	Train
EU_REACH: 3-methyl-5-phenylmethoxy-2-(4-phenylmethoxyphenyl)-1H-indole	CC1=C(NC2=C1C=C(C=C2)OCC3=CC=CC=C3)C4=CC=C(C=C4)OCC5=CC=CC=C5	Non-irritant	Train
EU_REACH: 1-[4-(2-Azepan-1-yl-ethoxy)-benzyl]-5-(benzyloxy)-2(benzyloxyphenyl)-3-methyl-1H-indole	CC1=C(N(C2=C1C=C(C=C2)OCC3=CC=CC=C3)CC4=CC=C(C=C4)OCCN5CCCCCC5)C6=CC=C(C=C6)OCC7=CC=CC=C7	Non-irritant	Train
EU_REACH: tert-butyl 2-{(2S,3S)-3-[(tert-butoxycarbonyl)amino]-2-hydroxy-4-phenylbutyl}-2-[4-(pyridin-2-yl)benzyl]hydrazinecarboxylate	CC(C)(C)OC(=O)N[C@@H](CC1=CC=CC=C1)[C@H](CN(CC2=CC=C(C=C2)C3=CC=CC=N3)NC(=O)OC(C)(C)C)O	Non-irritant	Train
EU_REACH: 7-ethoxy-2,2,7-trimethyl-3-(trimethylsilyl)-8-oxa-3-aza-2,7-disiladecane	CCO[Si](C)(CCCN([Si](C)(C)C)[Si](C)(C)C)OCC	Non-irritant	Train
EU_REACH: 2,4,8,10-tetraoxa-3λ⁶,9λ⁶-dithiaspiro[5.5]undecane-3,3,9,9-tetrone	C1C2(COS(=O)(=O)O1)COS(=O)(=O)OC2	Non-irritant	Train
EU_REACH: 2,6-dichlorobenzyl chloride	C1=CC(=C(C(=C1)Cl)CCl)Cl	Irritant	Train
AU_HCIS: 1-Tetradecanamine	CCCCCCCCCCCCCCN	Irritant	Train
EU_REACH: flucytosine	C1=NC(=O)NC(=C1F)N	Non-irritant	Train
EU_REACH: 2-[(2-hexyldecyl)oxy]benzamide	CCCCCCCCC(CCCCCC)COC1=CC=CC=C1C(=O)N	Non-irritant	Train
EU_REACH: 2-(4-methylpentan-2-yl)aniline	CC(C)CC(C)C1=CC=CC=C1N	Non-irritant	Train
NZ_CCID: N-(2-Aminoethyl) morpholine	C1COCCN1CCN	Irritant	Train
EU_REACH: Ethyl (3aR,7R,7aR)-2,2-dimethyl-7-[(methylsulfonyl)oxy]-3a,6,7,7a-tetrahydro-1,3-benzodioxole-5-carboxylate	CCOC(=O)C1=CC2C(C(C1)OS(=O)(=O)C)OC(O2)(C)C	Non-irritant	Train
EU_REACH: methyl 2-({4-[2-(2-chloro-6-cyano-4-nitrophenyl)diazen-1-yl]-5-acetamido-2-methoxyphenyl}(2-methoxy-2-oxoethyl)amino)propanoate	CC(C(=O)OC)N(CC(=O)OC)C1=C(C=C(C(=C1)NC(=O)C)N=NC2=C(C=C(C=C2Cl)[N+](=O)[O-])C#N)OC	Non-irritant	Train
AU_HCIS: 9-Octadecenamide, N-[3-(dimethylamino)propyl]-12-hydroxy-, [R-(Z)]-	CCCCCC[C@H](C/C=C\CCCCCCCC(=O)NCCCN(C)C)O	Irritant	Train
EU_REACH: 2-[4,6-bis({[1,1'-biphenyl]-4-yl})-1,3,5-triazin-2-yl]-5-[(2-ethylhexyl)oxy]phenol	CCCCC(CC)COC1=CC(=C(C=C1)C2=NC(=NC(=N2)C3=CC=C(C=C3)C4=CC=CC=C4)C5=CC=C(C=C5)C6=CC=CC=C6)O	Non-irritant	Train
AU_HCIS: Ethanedioic acid, dibutyl ester	CCCCOC(=O)C(=O)OCCCC	Irritant	Train
NZ_CCID: 1-Pentanamine, N-pentyl-	CCCCCNCCCCC	Irritant	Train
NZ_CCID: Hexanoic anhydride	CCCCCC(=O)OC(=O)CCCCC	Irritant	Train
NZ_CCID: Dichlorodiphenylmethane	C1=CC=C(C=C1)C(C2=CC=CC=C2)(Cl)Cl	Irritant	Train
EU_REACH: 4-(5-(3,5-dichloro-4-fluorophenyl)-5-(trifluoromethyl)-4,5-dihydro-1,2-oxazol-3-yl)-N-(2-ethyl-3-oxo-1,2-oxazolidin-4-yl)-2-methylbenzamide	CCN1C(=O)C(CO1)NC(=O)C2=C(C=C(C=C2)C3=NOC(C3)(C4=CC(=C(C(=C4)Cl)F)Cl)C(F)(F)F)C	Non-irritant	Train
NZ_CCID: 1,8-Bis(dimethylamino)-naphthalene	CN(C)C1=CC=CC2=C1C(=CC=C2)N(C)C	Irritant	Train
EU_REACH: (5-ethyl-2,2-dimethyl-1,3-dioxan-5-yl)methanol	CCC1(COC(OC1)(C)C)CO	Non-irritant	Train
NZ_CCID: Pentanoic anhydride	CCCCC(=O)OC(=O)CCCC	Irritant	Train
JP_CHRIP: n-Octadecyl 3-(4'-hydroxy-3',5'-di-t-butylphenyl) propionate	CCCCCCCCCCCCCCCCCCOC(=O)CCc1cc(c(O)c(c1)C(C)(C)C)C(C)(C)C	Non-irritant	Train
EU_REACH: 5-butoxy-2-[4-(4-butoxy-2-hydroxyphenyl)-6-(2,4-dibutoxyphenyl)-1,3,5-triazin-2-yl]phenol	CCCCOC1=CC(=C(C=C1)C2=NC(=NC(=N2)C3=C(C=C(C=C3)OCCCC)OCCCC)C4=C(C=C(C=C4)OCCCC)O)O	Non-irritant	Train
NZ_CCID: Dimethylaminotrimethylsilane	CN(C)[Si](C)(C)C	Irritant	Train
NZ_CCID: 2-(Hydroxymethyl)-N-methylpiperidine	CN1CCCCC1CO	Irritant	Train
EU_REACH: 1-butoxy-2,3-difluoro-4-[(1s,4r)-4-propylcyclohexyl]benzene	CCCCOC1=C(C(=C(C=C1)C2CCC(CC2)CCC)F)F	Non-irritant	Train
EU_REACH: 2-(2,4,5-trifluorophenyl)acetic acid	C1=C(C(=CC(=C1F)F)F)CC(=O)O	Non-irritant	Train
JP_CHRIP: (E)-1-(2-Chloro-1,3-thiazol-5-ylmethyl)-3-methyl-2-nitroguanidine; Clothianidin	CNC(=N[N+](=O)[O-])NCc1cnc(Cl)s1	Non-irritant	Train
EU_REACH: 3-(triethoxysilyl)propyl 2-methylprop-2-enoate	CCO[Si](CCCOC(=O)C(=C)C)(OCC)OCC	Non-irritant	Train
EU_REACH: 1-(2-ethylbutyl)cyclohexanecarbonyl chloride	CCC(CC)CC1(CCCCC1)C(=O)Cl	Non-irritant	Train
EU_REACH: 1,1,5,5,5-hexamethyl-3-phenyl-3-[(trimethylsilyl)oxy]trisiloxane	C[Si](C)(C)O[Si](C1=CC=CC=C1)(O[Si](C)(C)C)O[Si](C)(C)C	Non-irritant	Train
EU_REACH: 2-hydroxy-N-((2S,3S,4R)-1,3,4-trihydroxyoctadecan-2-yl)octadecanamide	CCCCCCCCCCCCCCCCC(C(=O)N[C@@H](CO)[C@@H]([C@@H](CCCCCCCCCCCCCC)O)O)O	Non-irritant	Train
EU_REACH: 4,6-Dichloro-5-fluoropyrimidine	C1=NC(=C(C(=N1)Cl)F)Cl	Irritant	Train
EU_REACH: 4-(naphthalen-2-yl)-1,3-thiazol-2-amine	C1=CC=C2C=C(C=CC2=C1)C3=CSC(=N3)N	Non-irritant	Train
EU_REACH: 3-hydroxy-N'-(4-methylpentan-2-ylidene)naphthalene-2-carbohydrazide	CC(C)C/C(=N\NC(=O)C1=CC2=CC=CC=C2C=C1O)/C	Non-irritant	Train
EU_REACH: ethenyl dodecanoate	CCCCCCCCCCCC(=O)OC=C	Non-irritant	Train
EU_REACH: 2,20-dichloro-13,31-diethyl-4,22-dioxa-13,18,31,36-tetraazanonacyclo[19.15.0.0³,¹⁹.0⁵,¹⁷.0⁶,¹⁴.0⁷,¹².0²³,³⁵.0²⁴,³².0²⁵,³⁰]hexatriaconta-1(36),2,5,7(12),8,10,14,16,18,20,23(35),24(32),25,27,29,33-hexadecaene	CCN1C2=C(C3=CC=CC=C31)C4=C(C=C2)N=C5C(=C(C6=NC7=C(C8=C(C=C7)N(C9=CC=CC=C98)CC)OC6=C5Cl)Cl)O4	Non-irritant	Train
AU_HCIS: 1-Docosanamine, N,N-dimethyl-	CCCCCCCCCCCCCCCCCCCCCCN(C)C	Irritant	Train
EU_REACH: 3,​3,​5,​7,​7-​pentamethyl-1,2,4-trioxepane	CC1CC(OOC(O1)(C)C)(C)C	Non-irritant	Train
NZ_CCID: t-Butyldiethanolamine	CC(C)(C)N(CCO)CCO	Irritant	Train
NZ_CCID: 2-Methoxybenzoyl chloride	COC1=CC=CC=C1C(=O)Cl	Irritant	Train
EU_REACH: N,N'-bis[2,6-bis(propan-2-yl)phenyl]methanediimine	CC(C)C1=C(C(=CC=C1)C(C)C)N=C=NC2=C(C=CC=C2C(C)C)C(C)C	Non-irritant	Train
JP_CHRIP: 3-Cyclohexyl-5,6-trimethyleneuracil; Lenacil	O=c1[nH]c2CCCc2c(=O)n1C1CCCCC1	Non-irritant	Train
EU_REACH: 2-[2-oxo-5-(2,4,4-trimethylpentan-2-yl)-2,3-dihydro-1-benzofuran-3-yl]-4-(2,4,4-trimethylpentan-2-yl)phenyl acetate	CC(=O)OC1=C(C=C(C=C1)C(C)(C)CC(C)(C)C)C2C3=C(C=CC(=C3)C(C)(C)CC(C)(C)C)OC2=O	Non-irritant	Train
EU_REACH: 2,2-bis(tert-butylperoxy)butane	CCC(C)(OOC(C)(C)C)OOC(C)(C)C	Non-irritant	Train
EU_REACH: phenyl 2-methylprop-2-enoate	CC(=C)C(=O)OC1=CC=CC=C1	Non-irritant	Train
EU_REACH: 3-((C9-11-iso,C10-rich)alkyloxy)propan-1-amine	CC(C)CCCCCCCOCCCN	Irritant	Train
EU_REACH: 1,1'-propane-2,2-diylbis[3,5-dibromo-4-(2,3-dibromopropoxy)benzene]	CC(C)(C1=CC(=C(C(=C1)Br)OCC(CBr)Br)Br)C2=CC(=C(C(=C2)Br)OCC(CBr)Br)Br	Non-irritant	Train
EU_REACH: (1r,4r)-4-tert-butylcyclohexan-1-ol	CC(C)(C)C1CCC(CC1)O	Non-irritant	Train
EU_REACH: 1-{[3-(triethoxysilyl)propyl]sulfanyl}octan-1-one	CCCCCCCC(=O)SCCC[Si](OCC)(OCC)OCC	Non-irritant	Train
EU_REACH: 2,2'-[(2,2',5,5'-tetrachlorobiphenyl-4,4'-diyl)didiazene-2,1-diyl]bis[N-(2,4-dimethylphenyl)-3-oxobutanamide]	CC1=CC(=C(C=C1)NC(=O)C(C(=O)C)N=NC2=C(C=C(C(=C2)Cl)C3=CC(=C(C=C3Cl)N=NC(C(=O)C)C(=O)NC4=C(C=C(C=C4)C)C)Cl)Cl)C	Non-irritant	Train
EU_REACH: oxirane	CC1=CC=CC=C1OCC2CO2	Non-irritant	Train
NZ_CCID: 2-(Bromomethyl)-benzonitrile	C1=CC=C(C(=C1)CBr)C#N	Irritant	Train
EU_REACH: (2-chloro-1,1-diethoxyethyl)silane	CCO[Si](C)(CCl)OCC	Non-irritant	Train
EU_REACH: N-cyclopropyl-4-[(2-methoxybenzoyl)sulfamoyl]benzamide	COC1=CC=CC=C1C(=O)NS(=O)(=O)C2=CC=C(C=C2)C(=O)NC3CC3	Non-irritant	Train
EU_REACH: 3,3'-[methylenebis(oxymethylene)]diheptane	CCCCC(CC)COCOCC(CC)CCCC	Non-irritant	Train
EU_REACH: endo-(±)-8-aza-8-isopropylbicyclo[3.2.1]oct-3-yl (hydroxymethyl)phenylacetate	CC(C)N1C2CCC1CC(C2)OC(=O)C(CO)C3=CC=CC=C3	Non-irritant	Train
EU_REACH: 1-(2,4-dichlorophenyl)ethan-1-one	CC(=O)C1=C(C=C(C=C1)Cl)Cl	Non-irritant	Train
JP_CHRIP: 3,4-Dichloro-N-(2-cyanophenyl)isothiazole-5-carboxamide; Isotianil	Clc1nsc(C(=O)Nc2ccccc2C#N)c1Cl	Non-irritant	Train
JP_CHRIP: 1,5-Diaminonaphthalene	Nc1cccc2c(N)cccc12	Non-irritant	Train
NZ_CCID: 2-Naphthoyl chloride	C1=CC=C2C=C(C=CC2=C1)C(=O)Cl	Irritant	Train
EU_REACH: 4-(butan-2-yloxy)-3,5-dimethoxybenzaldehyde	CCC(C)OC1=C(C=C(C=C1OC)C=O)OC	Non-irritant	Train
EU_REACH: 2-{2-ethoxy-5-[(4-ethylpiperazin-1-yl)sulfonyl]phenyl}-5-methyl-7-propylimidazo[5,1-f][1,2,4]triazin-4(1H)-one	CCCC1=NC(=C2N1N=C(NC2=O)C3=C(C=CC(=C3)S(=O)(=O)N4CCN(CC4)CC)OCC)C	Non-irritant	Train
EU_REACH: 2-[(3-sulfanylpropanoyl)oxy]ethyl 3-sulfanylpropanoate	C(CS)C(=O)OCCOC(=O)CCS	Non-irritant	Train
EU_REACH: 6-chloro-1,3-benzoxazole	C1=CC2=C(C=C1Cl)OC=N2	Non-irritant	Train
NZ_CCID: 6-Bromohexanoyl chloride	C(CCC(=O)Cl)CCBr	Irritant	Train
EU_REACH: propan-2-yl 2-(N-methyldodecanamido)acetate	CCCCCCCCCCCC(=O)N(C)CC(=O)OC(C)C	Non-irritant	Train
EU_REACH: 2,2,2-trifluoro-1-{5,8,14-triazatetracyclo[10.3.1.0²,¹¹.0⁴,⁹]hexadeca-2,4,6,8,10-pentaen-14-yl}ethan-1-one	C1C2CN(CC1C3=CC4=NC=CN=C4C=C23)C(=O)C(F)(F)F	Non-irritant	Train
EU_REACH: 6-methyl-2-(4-methylcyclohex-3-en-1-yl)hept-5-en-2-ol	CC1=CC[C@H](CC1)[C@](C)(CCC=C(C)C)O	Non-irritant	Train
EU_REACH: 2-ethyl-2-{[2-ethyl-3-hydroxy-2-(hydroxymethyl)propoxy]methyl}propane-1,3-diol	CCC(CO)(CO)COCC(CC)(CO)CO	Non-irritant	Train
EU_REACH: 2-[2-(carboxymethoxy)ethoxy]acetic acid	C(COCC(=O)O)OCC(=O)O	Non-irritant	Train
NZ_CCID: 6-Chloro-3,4-methylenedioxybenzyl chloride	C1OC2=C(O1)C=C(C(=C2)CCl)Cl	Irritant	Train
EU_REACH: 3,3'-[(9,10-dioxo-9,10-dihydroanthracene-1,4-diyl)diimino]bis(N-cyclohexyl-2,4,6-trimethylbenzenesulfonamide)	CC1=CC(=C(C(=C1NC2=C3C(=C(C=C2)NC4=C(C(=C(C=C4C)C)S(=O)(=O)NC5CCCCC5)C)C(=O)C6=CC=CC=C6C3=O)C)S(=O)(=O)NC7CCCCC7)C	Non-irritant	Train
JP_CHRIP: Dimethyl 4,4'-(o-phenylene)bis(3-thioallophanate) (synonym: Thiophanate-methyl)	COC(=O)NC(=S)Nc1ccccc1NC(=S)NC(=O)OC	Non-irritant	Train
EU_REACH: 2-{1-oxa-4-azaspiro[4.5]decan-4-yl}ethan-1-ol	C1CCC2(CC1)N(CCO2)CCO	Irritant	Train
EU_REACH: 2,4,6,8-tetramethyl-1,3,5,7,2,4,6,8-tetroxatetrasilocane	C[Si]1O[Si](O[Si](O[Si](O1)C)C)C	Non-irritant	Train
EU_REACH: bis(3-aminopropyl)(dodecyl)amine KR_NCIS: N1-(3-Aminopropyl)-N1-dodecyl-1,3-propanediamine NZ_CCID: 1,3-Propanediamine, N-(3-aminopropyl)-N-dodecyl-	CCCCCCCCCCCCN(CCCN)CCCN	Irritant	Train
EU_REACH: 2,4,6-trimethyl-2,4,6-tris(3,3,3-trifluoropropyl)cyclotrisiloxane	C[Si]1(O[Si](O[Si](O1)(C)CCC(F)(F)F)(C)CCC(F)(F)F)CCC(F)(F)F	Non-irritant	Train
EU_REACH: 2-benzoyl-5-[3-(4-benzoyl-3-hydroxyphenoxy)-2-hydroxypropoxy]phenol	C1=CC=C(C=C1)C(=O)C2=C(C=C(C=C2)OCC(COC3=CC(=C(C=C3)C(=O)C4=CC=CC=C4)O)O)O	Non-irritant	Train
EU_REACH: ethyl (2S,3R)-2-amino-3-hydroxybutanoate	CCOC(=O)[C@H]([C@@H](C)O)N	Non-irritant	Train
NZ_CCID: 4-Methoxybenzylamine	COC1=CC=C(C=C1)CN	Irritant	Train
EU_REACH: tetrahydrofuran-2-ylmethyl acrylate	C=CC(=O)OCC1CCCO1	Irritant	Train
EU_REACH: 2,2,6,6-tetramethylpiperidin-4-ol JP_CHRIP: 2,2,6,6-Tetramethylpiperidin-4-ol NZ_CCID: 2,2,6,6-Tetramethyl-4-piperidinol	CC1(C)CC(O)CC(C)(C)N1	Irritant	Train
EU_REACH: 5-chlorothiophene-2-carboxylic acid	C1=C(SC(=C1)Cl)C(=O)O	Non-irritant	Train
EU_REACH: 7-methyl-3,4-dihydro-2H-1,3-benzoxazine-2,4-dione	CC1=CC2=C(C=C1)C(=O)NC(=O)O2	Non-irritant	Train
EU_REACH: 6-methyloct-5-en-2-one	CC/C(=C/CCC(=O)C)/C	Non-irritant	Train
EU_REACH: 2-hexyldecan-1-ol	CCCCCCCCC(CCCCCC)CO	Non-irritant	Train
NZ_CCID: 1,2,7,8-Diepoxyoctane	C1C(O1)CCCCC2CO2	Irritant	Train
EU_REACH: 6-(4-hydroxy-6-methoxy-7-methyl-3-oxo-1,3-dihydro-2-benzofuran-5-yl)-4-methylhex-4-enoic acid	CC1=C2COC(=O)C2=C(C(=C1OC)C/C=C(\C)/CCC(=O)O)O	Non-irritant	Train
EU_REACH: 1,3-dimethoxy-1,3-dihydro-2-benzofuran	COC1C2=CC=CC=C2C(O1)OC	Non-irritant	Train
JP_CHRIP: 2-(Dimethylamino)ethyl acrylate	CN(C)CCOC(=O)C=C	Irritant	Train
EU_REACH: 2,6-diethyl-2,3,6-trimethyl-1-(1-phenylethoxy)piperidin-4-one	CCC1(CC(=O)C(C(N1OC(C)C2=CC=CC=C2)(C)CC)C)C	Non-irritant	Train
EU_REACH: 2-hexadecanamidoacetic acid	CCCCCCCCCCCCCCCC(=O)NCC(=O)O	Non-irritant	Train
EU_REACH: 2-Methyl-3-methoxy benzoyl chloride	CC1=C(C=CC=C1OC)C(=O)Cl	Irritant	Train
EU_REACH: 2,6-bis(propan-2-yl)aniline	CC(C)C1=C(C(=CC=C1)C(C)C)N	Non-irritant	Train
EU_REACH: 2,6-diethyl-4-methylaniline	CCC1=CC(=CC(=C1N)CC)C	Non-irritant	Train
EU_REACH: 2-ethyl-6-methylaniline	CCC1=CC=CC(=C1N)C	Non-irritant	Train
NZ_CCID: 4-(1-Pyrrolidinyl) pyridine	C1CCN(C1)C2=CC=NC=C2	Irritant	Train
EU_REACH: 2-[[4-[(2-cyanoethyl)(2-phenylethyl)amino]phenyl]azo]-5-nitrobenzonitrile	C1=CC=C(C=C1)CCN(CCC#N)C2=CC=C(C=C2)N=NC3=C(C=C(C=C3)[N+](=O)[O-])C#N	Non-irritant	Train
KR_NCIS: 3-(Chlorodimethylsilyl)propyl 2-methyl-2-propenoate	CC(=C)C(=O)OCCC[Si](C)(C)Cl	Irritant	Train
EU_REACH: tris(2-ethylhexyl) borate	B(OCC(CC)CCCC)(OCC(CC)CCCC)OCC(CC)CCCC	Non-irritant	Train
EU_REACH: 3-[(4-{2-[2-bromo-4-nitro-6-(trifluoromethyl)phenyl]diazen-1-yl}phenyl)(2-cyanoethyl)amino]propanenitrile	C1=CC(=CC=C1N=NC2=C(C=C(C=C2Br)[N+](=O)[O-])C(F)(F)F)N(CCC#N)CCC#N	Non-irritant	Train
EU_REACH: 3-oxo-N-[4-(3-oxobutanamido)phenyl]butanamide	CC(=O)CC(=O)NC1=CC=C(C=C1)NC(=O)CC(=O)C	Non-irritant	Train
EU_REACH: 2-fluoro-5-methanesulfonylbenzoic acid	CS(=O)(=O)C1=CC(=C(C=C1)F)C(=O)O	Non-irritant	Train
JP_CHRIP: Methyl(2-pentyl-3-oxocyclopentyl)acetate	CCCCCC1C(CC(=O)OC)CCC1=O	Non-irritant	Train
EU_REACH: dec-1-en-4-yne	CCCCCC#CCC=C	Non-irritant	Train
EU_REACH: dioctadecyl disulphide	CCCCCCCCCCCCCCCCCCSSCCCCCCCCCCCCCCCCCC	Non-irritant	Train
EU_REACH: 5-methyl-s-triazolo[1,5-a]pyrimidin-7-ol	CC1=CC(=O)N2C(=N1)N=CN2	Non-irritant	Train
EU_REACH: 2-[(4-methyl-2-nitrophenyl)diazenyl]-3-oxo-N-phenylbutanamide	CC1=CC(=C(C=C1)N=NC(C(=O)C)C(=O)NC2=CC=CC=C2)[N+](=O)[O-]	Non-irritant	Train
EU_REACH: 2,4,4-trimethylpent-1-ene	CC(=C)CC(C)(C)C	Non-irritant	Train
EU_REACH: 3-methoxybutan-1-ol	CC(CCO)OC	Non-irritant	Train
EU_REACH: unnamed [252285-60-2]	CCOC1=CC=C(C=C1)C2=NC(=NC(=N2)C3=CC=CC=C3)C4=CC=CC=C4O	Non-irritant	Train
JP_CHRIP: Diethyl chlorothiophosphonate	CCOP(=S)(Cl)OCC	Irritant	Train
NZ_CCID: Diphenyl phosphorochloridate	C1=CC=C(C=C1)OP(=O)(OC2=CC=CC=C2)Cl	Irritant	Train
AU_HCIS: 1,2-Benzisothiazol-3(2H)-one, 2-methyl- KR_NCIS: 2-Methyl-1,2-benzisothiazolin-3-one	CN1C(=O)C2=CC=CC=C2S1	Irritant	Train
KR_NCIS: 2,2'-(9-Octadecenylimino)bisethanol	CCCCCCCC/C=C/CCCCCCCCN(CCO)CCO	Irritant	Train
JP_CHRIP: 2-{[3-(Trimethoxysilyl)propoxy]methyl}oxirane	CO[Si](CCCOCC1CO1)(OC)OC	Non-irritant	Train
NZ_CCID: Dimethylbenzenesulphonic acid	Cc1cccc(c1C)[S](O)(=O)=O	Irritant	Train
EU_REACH: quinuclidin-3-ol	C1CN2CCC1[C@H](C2)O	Irritant	Train
EU_REACH: 2-hexyldecanoic acid	CCCCCCCCC(CCCCCC)C(=O)O	Non-irritant	Train
EU_REACH: 3,5-dimethylheptane-3-thiol	CCCCCCC(C)(C)S	Non-irritant	Train
NZ_CCID: Diethyl cyanomethylphosphonate	CCOP(=O)(CC#N)OCC	Irritant	Train
EU_REACH: tridec-1-ene	CCCCCCCCCC/C=C/C	Non-irritant	Train
EU_REACH: tetradecyl methacrylate	CCCCCCCCCCCCCCOC(=O)C(=C)C	Non-irritant	Train
EU_REACH: (Z)-tetrahydro-6-(2-pentenyl)-2H-pyran-2-one	CC/C=C\CC1CCCC(=O)O1	Non-irritant	Train
JP_CHRIP: Hexabromocyclododecane	BrC1(Br)C(Br)(Br)C(Br)(Br)CCCCCCCCC1	Non-irritant	Train
NZ_CCID: 2,2,6,6-Tetramethylpiperidine-1-oxyl	CC1(CCCC(N1[O])(C)C)C	Irritant	Train
EU_REACH: 1,3-Cyclohexanedimethanamine JP_CHRIP: 1,3-Bis(aminomethyl)cyclohexane	NCC1CCCC(CN)C1	Irritant	Train
AU_HCIS: 9,12-Octadecadien-1-amine, (Z,Z)-	CCCCC/C=C\C/C=C\CCCCCCCCN	Irritant	Train
EU_REACH: 3,4-dihydro-2H-1,4-benzoxazin-6-ol	C1COC2=C(N1)C=C(C=C2)O	Non-irritant	Train
EU_REACH: triethoxy[3-(oxiran-2-ylmethoxy)propyl]silane	CCO[Si](CCCOCC1CO1)(OCC)OCC	Non-irritant	Train
EU_REACH: 1,2-bis(2-ethylhexyl) 3,4,5,6-tetrabromobenzene-1,2-dicarboxylate	CCCCC(CC)COC(=O)C1=C(C(=C(C(=C1Br)Br)Br)Br)C(=O)OCC(CC)CCCC	Non-irritant	Train
EU_REACH: decyl(dimethyl)amine oxide	CCCCCCCCCC[N+](C)(C)[O-]	Non-irritant	Train
EU_REACH: 1-[({[(1R,2S,5R)-5-methyl-2-(propan-2-yl)cyclohexyl]oxy}carbonyl)oxy]propan-2-ol	C[C@@H]1CC[C@H]([C@@H](C1)OC(=O)OCC(C)O)C(C)C	Non-irritant	Train
KR_NCIS: 5-Chloro-2-methyl-4-isothiazolin-3-one NZ_CCID: 4-Isothiazolin-3-one, 5-chloro-2-methyl-	CN1C(=O)C=C(S1)Cl	Irritant	Train
EU_REACH: (1E)-1-(methoxyimino)-1-(2,5,5-trimethyl-1,3-dioxan-2-yl)acetone	CC(=O)/C(=N\OC)/C1(OCC(CO1)(C)C)C	Non-irritant	Train
EU_REACH: [(1,3-thiazolidin-2-ylidene)amino]formonitrile	C1CSC(=N1)NC#N	Non-irritant	Train
EU_REACH: 4,4'-azobis[4-cyanovaleric] acid	CC(CCC(=O)O)(C#N)N=NC(C)(CCC(=O)O)C#N	Non-irritant	Train
EU_REACH: diisotridecyl adipate (DITA)	CC(C)CCCCCCCCCCOC(=O)CCCCC(=O)OCCCCCCCCCCC(C)C	Non-irritant	Train
EU_REACH: Di-2-thienylglycolic acid methyl ester	COC(=O)C(C1=CC=CS1)(C2=CC=CS2)O	Non-irritant	Train
EU_REACH: N-[(triethoxysilyl)methyl]cyclohexanamine	CCO[Si](CNC1CCCCC1)(OCC)OCC	Non-irritant	Train
AU_HCIS: octhilinone (ISO) JP_CHRIP: 2-n-Octyl-4-isothiazolin-3-one KR_NCIS: 2-Octyl-3(2H)-isothiazolone NZ_CCID: Octhilinone US_HSDB: Octhilinone	CCCCCCCCn1sccc1=O	Irritant	Train
EU_REACH: 2-chloro-N-methyl-N-(4-nitrophenyl)acetamide	CN(C1=CC=C(C=C1)[N+](=O)[O-])C(=O)CCl	Non-irritant	Train
EU_REACH: 3-oxo-N-(2-oxo-2,3-dihydro-1H-benzimidazol-5-yl)butanamide	CC(=O)CC(=O)NC1=CC2=C(C=C1)NC(=O)N2	Non-irritant	Train
NZ_CCID: 9-Octadecenamide, N,N-dimethyl-, (9Z)-	CCCCCCCC/C=C\CCCCCCCC(=O)N(C)C	Irritant	Train
EU_REACH: N4-Benzoylcytosine	C1=CC=C(C=C1)C(=O)NC2=CC=NC(=O)N2	Non-irritant	Train
KR_NCIS: 2-Methoxy-4-(2-sulfatoethylsulfonyl)aniline	COC1=C(C=CC(=C1)S(=O)(=O)CCOS(=O)(=O)O)N	Irritant	Train
EU_REACH: 1-methyl-1-phenylethyl 2-ethyl-2,5-dimethylhexaneperoxoate	CC(C)(C)CCCCCC(=O)OOC(C)(C)c1ccccc1	Non-irritant	Train
JP_CHRIP: Diisodecyl phthalate [DIDP]	CC(C)CCCCCCCOC(=O)c1ccccc1C(=O)OCCCCCCCC(C)C	Non-irritant	Train
EU_REACH: (oxiran-2-yl)methyl 2,2-dimethyloctanoate	CCC(C)(CCC(C)C)C(=O)OCC1CO1	Non-irritant	Train
AU_HCIS: Methylisothiazolone KR_NCIS: 2-Methyl-4-isothiazolin-3-one NZ_CCID: 2-Methyl-3(2H)-isothiazolone US_HSDB: Methylisothiazolinone	CN1C(=O)C=CS1	Irritant	Train
EU_REACH: 3-hydroxy-N-(2-oxo-2,3-dihydro-1H-benzimidazol-5-yl)-2-naphthamide	C1=CC=C2C=C(C(=CC2=C1)C(=O)NC3=CC4=C(C=C3)NC(=O)N4)O	Non-irritant	Train
EU_REACH: 3-{[bis(2-methylpropoxy)(sulfanylidene)-λ⁵-phosphanyl]sulfanyl}-2-methylpropanoic acid	CC(C)COP(=S)(OCC(C)C)SCC(C)C(=O)O	Non-irritant	Train
EU_REACH: 1-octylpyrrolidin-2-one NZ_CCID: 2-Pyrrolidinone, 1-octyl-	CCCCCCCCN1CCCC1=O	Irritant	Train
NZ_CCID: 1-Dodecyl-2-pyrrolidone	CCCCCCCCCCCCN1CCCC1=O	Irritant	Train
JP_CHRIP: 2-Chlorobenzylidenemalononitrile	Clc1ccccc1C=C(C#N)C#N	Irritant	Train
EU_REACH: N~3~-(2-hydroxyethyl)-beta-alaninamide	C(CNCCO)C(=O)N	Non-irritant	Train
EU_REACH: 1-[2-(benzoyloxy)propoxy]propan-2-yl benzoate; 1-{[1-(benzoyloxy)propan-2-yl]oxy}propan-2-yl benzoate; 2-{[1-(benzoyloxy)propan-2-yl]oxy}propyl benzoate	CC(COCC(C)OC(=O)C1=CC=CC=C1)OC(=O)C2=CC=CC=C2	Non-irritant	Train
NZ_CCID: Cyclohexanecarboxylic acid chloride	C1CCC(CC1)C(=O)Cl	Irritant	Train
AU_HCIS: Phenol, (1,1,3,3-tetramethylbutyl)-	CC(C)(C)CC(C)(C)C1=CC=CC=C1O	Irritant	Train
AU_HCIS: 1,2-Benzenediol, (1,1-dimethylethyl)-	CC(C)(C)c1cccc(O)c1O	Irritant	Train
JP_CHRIP: N-[4-(1,1,1,2,3,3,3-Heptafluoropropan-2-yl)-2-methylphenyl]-3-iodo-N'-[2-methyl-1-(methylsulfonyl)propan-2-yl]phthalamide; Flubendiamide	Cc1cc(ccc1NC(=O)c1cccc(I)c1C(=O)NC(C)(C)CS(=O)(=O)C)C(F)(C(F)(F)F)C(F)(F)F	Non-irritant	Train
JP_CHRIP: 2-Ethylhexyl nitrate	CCCCC(CC)CO[N+](=O)[O-]	Non-irritant	Train
EU_REACH: octadecane-1,12-diol	CCCCCCC(CCCCCCCCCCCO)O	Non-irritant	Train
EU_REACH: 1-[bis(4-fluorophenyl)methyl]piperazine	C1CN(CCN1)C(C2=CC=C(C=C2)F)C3=CC=C(C=C3)F	Non-irritant	Train
KR_NCIS: Trimethylsilyl trifluoromethanesulfonate NZ_CCID: Trimethylsilyl trifluoromethanesulphonate	C[Si](C)(C)OS(=O)(=O)C(F)(F)F	Irritant	Train
EU_REACH: 2-butyloctanoic acid	CCCCCCC(CCCC)C(=O)O	Non-irritant	Train
EU_REACH: 1,3,5-tris(3,5-di-tert-butyl-4-hydroxybenzyl)-1,3,5-triazine-2,4,6(1H,3H,5H)-trione	CC(C)(C)C1=CC(=CC(=C1O)C(C)(C)C)CN2C(=O)N(C(=O)N(C2=O)CC3=CC(=C(C(=C3)C(C)(C)C)O)C(C)(C)C)CC4=CC(=C(C(=C4)C(C)(C)C)O)C(C)(C)C	Non-irritant	Train
EU_REACH: 3-{4-[2-(4-{3-[(2-methylprop-2-enoyl)oxy]propoxy}phenyl)propan-2-yl]phenoxy}propyl 2-methylprop-2-enoate	CC(=C)C(=O)OCCCOC1=CC=C(C=C1)C(C)(C)C2=CC=C(C=C2)OCCCOC(=O)C(=C)C	Non-irritant	Train
KR_NCIS: Bis(diethylamino)silane	CCN(CC)[Si]N(CC)CC	Irritant	Train
JP_CHRIP: 1-Hydroxyethane-1,1-diylbis(phosphonic acid)	CC(O)(P(=O)(O)O)P(=O)(O)O	Irritant	Train
EU_REACH: 1-[(2-chloro-4-nitrophenyl)diazenyl]-2-naphthol	C1=CC=C2C(=C1)C=CC(=C2N=NC3=C(C=C(C=C3)[N+](=O)[O-])Cl)O	Non-irritant	Train
EU_REACH: 2-[(1-amino-4-hydroxy-9,10-dioxo-9,10-dihydroanthracen-2-yl)oxy]ethyl phenyl carbonate	C1=CC=C(C=C1)OC(=O)OCCOC2=C(C3=C(C(=C2)O)C(=O)C4=CC=CC=C4C3=O)N	Non-irritant	Train
NZ_CCID: 3-(Bromomethyl)-benzonitrile	C1=CC(=CC(=C1)C#N)CBr	Irritant	Train
EU_REACH: Benzene, 1,1'-oxybis[methyl-	Cc1ccccc1Oc2ccccc2C	Non-irritant	Train
EU_REACH: 4-aminobenzamide	C1=CC(=CC=C1C(=O)N)N	Non-irritant	Train
EU_REACH: 2-amino-5-chlorophenol	C1=CC(=C(C=C1Cl)O)N	Non-irritant	Train
EU_REACH: 4-(4-((((4-CHLORO-3-(TRIFLUOROMETHYL)PHENYL)AMINO)CARBONYL)AMINO)PHENOXY)-N-METHYL-2-PYRIDINECARBOXAMIDE	CNC(=O)C1=NC=CC(=C1)OC2=CC=C(C=C2)NC(=O)NC3=CC(=C(C=C3)Cl)C(F)(F)F	Non-irritant	Train
EU_REACH: 4-(4-aminophenoxy)-N-methylpyridine-2-carboxamide	CNC(=O)C1=NC=CC(=C1)OC2=CC=C(C=C2)N	Non-irritant	Train
AU_HCIS: 3-aminomethyl-3,5,5-trimethylcyclohexylamine JP_CHRIP: 3-aminomethyl-3,5,5-trimethylcyclohexylamine NZ_CCID: Isophoronediamine	CC1(C)CC(N)CC(C)(CN)C1	Irritant	Train
KR_NCIS: Bromotrimethylsilane NZ_CCID: Bromotrimethylsilane	C[Si](C)(C)Br	Irritant	Train
EU_REACH: (2,5-dimethyl-2,3-dihydro-1H-inden-2-yl)methanol	CC1=CC2=C(CC(C2)(C)CO)C=C1	Non-irritant	Train
NZ_CCID: Epoxycyclohexane	C1CCC2C(C1)O2	Irritant	Train
JP_CHRIP: 2-(Dimethylamino)ethyl methacrylate NZ_CCID: 2-Propenoic acid, 2-methyl-, 2-(dimethylamino)ethyl ester, (dimethylaminoethyl methacrylate) US_HSDB: N,N-DIMETHYLAMINOETHYL METHACRYLATE	CN(C)CCOC(=O)C(=C)C	Irritant	Train
JP_CHRIP: Cyclopentane	C1CCCC1	Non-irritant	Train
AU_HCIS: imidazole JP_CHRIP: Imidazole NZ_CCID: Imidazole US_HSDB: Imidazole	c1c[nH]cn1	Irritant	Train
NZ_CCID: (9-Fluorenylmethyl) chloroformate	C1=CC=C2C(=C1)C(C3=CC=CC=C32)COC(=O)Cl	Irritant	Train
NZ_CCID: 1,2-Dihydroxy-3,4-cyclobutenedione	C1(=C(C(=O)C1=O)O)O	Irritant	Train
EU_REACH: diethoxy(methyl){3-[(oxiran-2-yl)methoxy]propyl}silane	CCO[Si](C)(CCCOCC1CO1)OCC	Non-irritant	Train
AU_HCIS: Phenol, 2-isononyl-4-methyl-	CC1=CC(=C(C=C1)O)CCCCCCC(C)C	Irritant	Train
EU_REACH: α,α-Dimethyl-ethyl ester benzeneacetic acid	CCOC(=O)C(C)(C)C1=CC=CC=C1	Non-irritant	Train
NZ_CCID: 3,5-Dichlorobenzoyl chloride	C1=C(C=C(C=C1Cl)Cl)C(=O)Cl	Irritant	Train
EU_REACH: 3-(propan-2-yloxy)propan-1-amine	CC(C)OCCCN	Irritant	Train
EU_REACH: 1-(2-hydroxy-2-methylpropoxy)-2,2,6,6-tetramethylpiperidin-4-yl octadecanoate	CCCCCCCCCCCCCCCCCC(=O)OC1CC(N(C(C1)(C)C)OCC(C)(C)O)(C)C	Non-irritant	Train
NZ_CCID: Chlorophenylacetyl chloride	C1=CC=C(C=C1)C(C(=O)Cl)Cl	Irritant	Train
EU_REACH: biphenyl-4-carbonitrile	C1=CC=C(C=C1)C2=CC=C(C=C2)C#N	Non-irritant	Train
EU_REACH: (2-amino-1,3-thiazol-4-yl)acetic acid	C1=C(N=C(S1)N)CC(=O)O	Non-irritant	Train
EU_REACH: 2-bromo-5-hydroxy-4-methoxybenzaldehyde	COC1=C(C=C(C(=C1)Br)C=O)O	Non-irritant	Train
EU_REACH: 3-ethoxy-1,1,1,2,3,4,4,5,5,6,6,6-dodecafluoro-2-(trifluoromethyl)hexane	CCOC(C(C(F)(F)F)(C(F)(F)F)F)(C(C(C(F)(F)F)(F)F)(F)F)F	Non-irritant	Train
JP_CHRIP: Dimethyl-p-nitrophenylthiophosphate; Methylparathion	COP(=S)(OC)Oc1ccc(cc1)[N+](=O)[O-]	Non-irritant	Train
JP_CHRIP: Bis(2-ethylhexyl) hydrogen phosphate NZ_CCID: Di(2-ethylhexyl)phosphate	CCCCC(CC)COP(=O)(O)OCC(CC)CCCC	Irritant	Train
EU_REACH: 2-oxoacetic acid	C(=O)C(=O)O	Non-irritant	Train
EU_REACH: 1-(2-butoxy-1-methylethoxy)propan-2-ol JP_CHRIP: Dipropylene glycol butyl ether	CCCCOCC(C)OCC(C)O	Non-irritant	Train
EU_REACH: dimethyl 5-({2-oxo-1-[(2-oxo-2,3-dihydro-1H-benzimidazol-5-yl)carbamoyl]propyl}diazenyl)isophthalate	CC(=O)C(C(=O)NC1=CC2=C(C=C1)NC(=O)N2)N=NC3=CC(=CC(=C3)C(=O)OC)C(=O)OC	Non-irritant	Train
EU_REACH: ethyl 4-oxopiperidine-1-carboxylate	CCOC(=O)N1CCC(=O)CC1	Non-irritant	Train
AU_HCIS: Phenol, dioctyl-	CCCCCCCCC1=C(C(=CC=C1)O)CCCCCCCC	Irritant	Train
NZ_CCID: 1,5-Diazabicyclo(4.3.0)non-5-ene	C1CC2=NCCCN2C1	Irritant	Train
NZ_CCID: N,N-Dimethyldodecanamide	CCCCCCCCCCCC(=O)N(C)C	Irritant	Train
NZ_CCID: 3-Hydroxybutyric acid	CC(CC(=O)O)O	Irritant	Train
JP_CHRIP: Oleamide	CCCCCCCC/C=C\CCCCCCCC(=O)N	Non-irritant	Train
AU_HCIS: Phenol, 2-methyl-4,6-dinonyl-	CCCCCCCCCC1=CC(=C(C(=C1)C)O)CCCCCCCCC	Irritant	Train
EU_REACH: hexyl 2-[4-(diethylamino)-2-hydroxybenzoyl]benzoate	CCCCCCOC(=O)C1=CC=CC=C1C(=O)C2=C(C=C(C=C2)N(CC)CC)O	Non-irritant	Train
NZ_CCID: 1,2-Ethanediamine, N-[2-(dimethylamino)ethyl]-N,N',N'-trimethyl-	CN(C)CCN(C)CCN(C)C	Irritant	Train
EU_REACH: 4-{4-[difluoro(3,4,5-trifluorophenoxy)methyl]-3,5-difluorophenyl}-3-fluoro-4'-propyl-1,1'-biphenyl	CCCC1=CC=C(C=C1)C2=CC(=C(C=C2)C3=CC(=C(C(=C3)F)C(OC4=CC(=C(C(=C4)F)F)F)(F)F)F)F	Non-irritant	Train
EU_REACH: {2-[2-(dimethylamino)ethoxy]ethyl}dimethylamine JP_CHRIP: Ethanamine, 2,2'-oxybis[N,N-dimethyl- NZ_CCID: Bis(2-(dimethylamino)ethyl) ether	CN(C)CCOCCN(C)C	Irritant	Train
EU_REACH: 2-methylheptadecanoic acid	CC(C)CCCCCCCCCCCCCCC(=O)O	Non-irritant	Train
EU_REACH: ethyl 2-ethoxy-5-[(4-methylpiperazin-1-yl)sulfonyl]benzoate	CCOC1=C(C=C(C=C1)S(=O)(=O)N2CCN(CC2)C)C(=O)OCC	Non-irritant	Train
EU_REACH: p-[(5-cyano-1,6-dihydro-2-hydroxy-1,4-dimethyl-6-oxo-3-pyridyl)azo]-N-(2-ethylhexyl)benzamide	CCCCC(CC)CNC(=O)C1=CC=C(C=C1)N=NC2=C(C(=C(N(C2=O)C)O)C#N)C	Non-irritant	Train
EU_REACH: octadecafluoro-decahydronaphthalene	C12(C(C(C(C(C1(F)F)(F)F)(F)F)(F)F)(C(C(C(C2(F)F)(F)F)(F)F)(F)F)F)F	Non-irritant	Train
US_HSDB: Perfluorohexanoic acid	C(=O)(C(C(C(C(C(F)(F)F)(F)F)(F)F)(F)F)(F)F)O	Irritant	Train
EU_REACH: (1R,2S,3S,6R,7S)-tricyclo[5.2.1.0²,⁶]decane-3-carbaldehyde; bis((1R,2S,4R,6R,7S)-tricyclo[5.2.1.0²,⁶]decane-4-carbaldehyde)	O=CC1CCC2C3CCC(C3)C12	Non-irritant	Train
EU_REACH: N1,N4-bis(5-methylhexan-2-yl)benzene-1,4-diamine	CC(C)CCC(C)NC1=CC=C(C=C1)NC(C)CCC(C)C	Non-irritant	Train
EU_REACH: 2,9-dichloro-5,7,12,14-tetrahydro-5,12-diazapentacene-7,14-dione	C1=CC2=C(C=C1Cl)C(=O)C3=CC4=C(C=C3N2)C(=O)C5=C(N4)C=CC(=C5)Cl	Non-irritant	Train
EU_REACH: tris{2-[2-(2-methoxyethoxy)ethoxy]ethyl} borate	B(OCCOCCOCCOC)(OCCOCCOCCOC)OCCOCCOCCOC	Non-irritant	Train
EU_REACH: tris({[1,1'-biphenyl]-4-yl})-1,3,5-triazine	C1=CC=C(C=C1)C2=CC=C(C=C2)C3=NC(=NC(=N3)C4=CC=C(C=C4)C5=CC=CC=C5)C6=CC=C(C=C6)C7=CC=CC=C7	Non-irritant	Train
EU_REACH: 9-Anthracenecarboxylic acid, (triethoxysilyl)methyl ester	CCO[Si](COC(=O)C1=C2C=CC=CC2=CC3=CC=CC=C31)(OCC)OCC	Non-irritant	Train
EU_REACH: 5-bromo-3-sec-butyl-6-methylpyrimidine-2,4(1H,3H)-dione JP_CHRIP: 5-Bromo-3-sec-butyl-6-methyl uracil; Bromacil	CCC(C)n1c(=O)[nH]c(C)c(Br)c1=O	Non-irritant	Train
NZ_CCID: (1S)-(+)-Camphor-10-sulphonic acid	CC1([C@@H]2CC[C@]1(C(=O)C2)CS(=O)(=O)O)C	Irritant	Train
NZ_CCID: Cyclohexyl isocyanate	C1CCC(CC1)N=C=O	Irritant	Train
EU_REACH: 2,2'-[(3,3'-dichloro[1,1'-biphenyl]-4,4'-diyl)bis(azo)]bis[N-(4-methoxyphenyl)-3-oxobutyramide]	CC(=O)C(C(=O)NC1=CC=C(C=C1)OC)N=NC2=C(C=C(C=C2)C3=CC(=C(C=C3)N=NC(C(=O)C)C(=O)NC4=CC=C(C=C4)OC)Cl)Cl	Non-irritant	Train
EU_REACH: 2,2'-[(3,3'-dichlorobiphenyl-4,4'-diyl)didiazene-2,1-diyl]bis[N-(4-ethoxyphenyl)-3-oxobutanamide]	CCOC1=CC=C(C=C1)NC(=O)C(C(=O)C)N=NC2=C(C=C(C=C2)C3=CC(=C(C=C3)N=NC(C(=O)C)C(=O)NC4=CC=C(C=C4)OCC)Cl)Cl	Non-irritant	Train
EU_REACH: butyl 2-({2-hydroxy-3-[(2-oxo-2,3-dihydro-1H-benzimidazol-5-yl)carbamoyl]-1-naphthyl}diazenyl)benzoate	CCCCOC(=O)C1=CC=CC=C1N=NC2=C(C(=CC3=CC=CC=C32)C(=O)NC4=CC5=C(C=C4)NC(=O)N5)O	Non-irritant	Train
NZ_CCID: 3-(Dimethylamino)-1-propanol	CN(C)CCCO	Irritant	Train
AU_HCIS: Dodecanamide, N-[3-(dimethylamino)propyl]-	CCCCCCCCCCCC(=O)NCCCN(C)C	Irritant	Train
EU_REACH: methyl 2-amino-5-fluorobenzoate	COC(=O)C1=C(C=CC(=C1)F)N	Non-irritant	Train
EU_REACH: (2S,3R,4S,5S,6R)-5-(benzoyloxy)-6-[(benzoyloxy)methyl]-4-{[(2S)-1-(benzyloxy)-3-cyclohexyl-1-oxopropan-2-yl]oxy}-2-(ethylsulfanyl)oxan-3-yl benzoate	CCS[C@H]1[C@@H]([C@H]([C@H]([C@H](O1)COC(=O)C2=CC=CC=C2)OC(=O)C3=CC=CC=C3)O[C@@H](CC4CCCCC4)C(=O)OCC5=CC=CC=C5)OC(=O)C6=CC=CC=C6	Non-irritant	Train
JP_CHRIP: 4-Isopropyl-3-methylphenol	CC(C)c1ccc(O)cc1C	Non-irritant	Train
EU_REACH: 4-ethoxy-2,3-difluoro-4'-[(1s,4r)-4-ethylcyclohexyl]-1,1'-biphenyl	CCC1CCC(CC1)C2=CC=C(C=C2)C3=C(C(=C(C=C3)OCC)F)F	Non-irritant	Train
EU_REACH: (3S,5S)-5-[(1S,3S)-1-azido-3-{[4-methoxy-3-(3-methoxypropoxy)phenyl]methyl}-4-methylpentyl]-3-(propan-2-yl)oxolan-2-one	CC(C)[C@@H]1C[C@H](OC1=O)[C@H](C[C@H](CC2=CC(=C(C=C2)OC)OCCCOC)C(C)C)N=[N+]=[N-]	Non-irritant	Train
EU_REACH: 3-amino-2,2-dimethylpropanamide	CC(C)(CN)C(=O)N	Non-irritant	Train
EU_REACH: 2-tetradecyloctadecan-1-ol	CCCCCCCCCCCCCCCCC(CCCCCCCCCCCCCC)CO	Non-irritant	Train
EU_REACH: 4'-ethyl-3-fluoro-4-(3,4,5-trifluorophenyl)-1,1'-biphenyl	CCC1=CC=C(C=C1)C2=CC(=C(C=C2)C3=CC(=C(C(=C3)F)F)F)F	Non-irritant	Train
EU_REACH: 1,1,3,3-tetramethyldisiloxane	C[Si](C)O[Si](C)C	Non-irritant	Train
EU_REACH: 2-(2-methylbutan-2-yl)phenol	CCC(C)(C)C1=CC=CC=C1O	Irritant	Train
NZ_CCID: Methyl 4-chloroacetoacetate	COC(=O)CC(=O)CCl	Irritant	Train
JP_CHRIP: 2,2-Dimethylpropanoyl chloride NZ_CCID: Pivaloyl chloride	CC(C)(C)C(=O)Cl	Irritant	Train
EU_REACH: (acetyloxy)(methyl)(propan-2-yloxy)silyl acetate	CC(C)O[Si](C)(OC(=O)C)OC(=O)C	Non-irritant	Train
NZ_CCID: Phenylmethanesulphonyl fluoride	C1=CC=C(C=C1)CS(=O)(=O)F	Irritant	Train
EU_REACH: 2,2-bis({[(3-sulfanylpropanoyl)oxy]methyl})butyl 3-sulfanylpropanoate	CCC(COC(=O)CCS)(COC(=O)CCS)COC(=O)CCS	Non-irritant	Train
EU_REACH: 3-phenyl-5-(thiophen-2-yl)-1,2,4-oxadiazole	C1=CC=C(C=C1)C2=NOC(=N2)C3=CC=CS3	Non-irritant	Train
JP_CHRIP: 3-(3,4-Dichlorophenyl)-1,1-dimethylurea; Diuron	CN(C)C(=O)Nc1ccc(Cl)c(Cl)c1	Non-irritant	Train
EU_REACH: 2-[1-(2-hydroxy-3,5-dimethylphenyl)-2-methylpropyl]-4,6-dimethylphenol	CC1=CC(=C(C(=C1)C(C2=CC(=CC(=C2O)C)C)C(C)C)O)C	Non-irritant	Train
NZ_CCID: 4-Nitrocatechol	C1=CC(=C(C=C1[N+](=O)[O-])O)O	Irritant	Train
NZ_CCID: Methyl trifluoromethanesulphonate	COS(=O)(=O)C(F)(F)F	Irritant	Train
JP_CHRIP: 2,3-dicyano-1,4-dithiaanthraquinone; Dithianon	O=c1c2ccccc2c(=O)c2=c1sc(c(s2)C#N)C#N	Non-irritant	Train
EU_REACH: 1,1,2,2,3,3,4,5,5,6-decafluoro-4,6-bis(trifluoromethyl)cyclohexane	C1(C(C(C(C(C1(F)F)(F)F)(F)F)(C(F)(F)F)F)(F)F)(C(F)(F)F)F	Non-irritant	Train
NZ_CCID: Bis(heptafluorobutyric) anhydride	C(=O)(C(C(C(F)(F)F)(F)F)(F)F)OC(=O)C(C(C(F)(F)F)(F)F)(F)F	Irritant	Train
EU_REACH: Methyl (2S,3R)-2-amino-3-hydroxy-butanoate	C[C@H]([C@@H](C(=O)OC)N)O	Non-irritant	Train
NZ_CCID: Benzenemethanamine, N-(1,1-dimethylethyl)-	CC(C)(C)NCC1=CC=CC=C1	Irritant	Train
EU_REACH: 5-chloro-2-(4-chlorophenoxy)phenol	C1=CC(=CC=C1OC2=C(C=C(C=C2)Cl)O)Cl	Non-irritant	Train
EU_REACH: 2-chloro-1,1-difluoroethane	C(C(F)F)Cl	Non-irritant	Train
EU_REACH: 4-methyl-2,2,4,6,6-pentaphenyl-3,5-dioxa-2,4,6-trisilaheptane	C[Si](C1=CC=CC=C1)(C2=CC=CC=C2)O[Si](C)(C3=CC=CC=C3)O[Si](C)(C4=CC=CC=C4)C5=CC=CC=C5	Non-irritant	Train
EU_REACH: 1H-benzo[10,5]anthra[2,1,9-def]isoquinoline-1,3(2H)-dione	C1=CC2=C3C(=C1)C4=C5C(=CC=C6C5=C(C=C4)C(=O)NC6=O)C3=CC=C2	Non-irritant	Train
EU_REACH: endo-8-isopropyl-8-azabicyclo[3.2.1]octan-3-ol	CC(C)N1C2CCC1CC(C2)O	Non-irritant	Train
EU_REACH: 8-isopropyl-8-azabicyclo[3.2.1]octan-3-one	CC(C)N1C2CCC1CC(=O)C2	Non-irritant	Train
EU_REACH: 2-methylbutane-2-peroxol	CCC(C)(C)OO	Irritant	Train
NZ_CCID: 2-Bromobenzyl bromide	C1=CC=C(C(=C1)CBr)Br	Irritant	Train
EU_REACH: Octadecanamide, N-[(1S,2S,3R)-2,3-dihydroxy-1-(hydroxymethyl)heptadecyl]-	CCCCCCCCCCCCCCCCCC(=O)N[C@@H](CO)[C@@H]([C@@H](CCCCCCCCCCCCCC)O)O	Non-irritant	Train
EU_REACH: 2-methylpropanoyl 2-methylpropaneperoxoate	CC(C)C(=O)OOC(=O)C(C)C	Irritant	Train
EU_REACH: 1,1,2,2,3,3,4,4,4-nonafluoro-N-(2-hydroxyethyl)-N-methylbutane-1-sulfonamide	CN(CCO)S(=O)(=O)C(C(C(C(F)(F)F)(F)F)(F)F)(F)F	Non-irritant	Train
EU_REACH: 1,1,2,2,3,3,4,4,4-nonafluoro-N,N-bis(2-hydroxyethyl)butane-1-sulfonamide	C(CO)N(CCO)S(=O)(=O)C(C(C(C(F)(F)F)(F)F)(F)F)(F)F	Non-irritant	Train
EU_REACH: N-(carboxymethyl)-N,N-dimethyl-3-{[(3,3,4,4,5,5,6,6,7,7,8,8,8-tridecafluorooctyl)sulfonyl]amino}propan-1-aminium hydroxide	C[N+](C)(CCCNS(=O)(=O)CCC(C(C(C(C(C(F)(F)F)(F)F)(F)F)(F)F)(F)F)(F)F)CC(=O)[O-]	Non-irritant	Train
EU_REACH: 2,5-anhydro-4-{[4-(4-{4-[({1-[(2S,3S)-2-(benzyloxy)pentan-3-yl]hydrazino}carbonyl)amino]phenyl}piperazin1-yl)phenoxy]methyl}-1,3,4-trideoxy-2-(2,4-difluorophenyl)-1-(1H-1,2,4-triazol-1-yl)-	CC[C@@H]([C@H](C)OCC1=CC=CC=C1)N(C(=O)NC2=CC=C(C=C2)N3CCN(CC3)C4=CC=C(C=C4)OC[C@H]5C[C@](OC5)(CN6C=NC=N6)C7=C(C=C(C=C7)F)F)N	Non-irritant	Train
NZ_CCID: 2-Fluorobenzyl chloride	C1=CC=C(C(=C1)CCl)F	Irritant	Train
EU_REACH: N-(2,5-dimethoxyphenyl)acetamide	CC(=O)NC1=C(C=CC(=C1)OC)OC	Non-irritant	Train
NZ_CCID: Boron tris (trifluoroacetate)	B(OC(=O)C(F)(F)F)(OC(=O)C(F)(F)F)OC(=O)C(F)(F)F	Irritant	Train
EU_REACH: 1-[4-(benzyloxy)phenyl]-2-bromopropan-1-one	CC(C(=O)C1=CC=C(C=C1)OCC2=CC=CC=C2)Br	Non-irritant	Train
EU_REACH: 4-(methoxycarbonyl)-3-nitrobenzoic acid	COC(=O)C1=C(C=C(C=C1)C(=O)O)[N+](=O)[O-]	Non-irritant	Train
EU_REACH: 2-[2-(dimethylamino)ethoxy]ethyl N-{[1,3,3-trimethyl-5-(9-methyl-2-oxo-3,6-dioxa-1,9-diazadecan-1-yl)cyclohexyl]methyl}carbamate	CC1(CC(CC(C1)(C)CNC(=O)OCCOCCN(C)C)NC(=O)OCCOCCN(C)C)C	Non-irritant	Train
EU_REACH: 2-hydroxy-N,N-dimethylpropanamide	CC(C(=O)N(C)C)O	Non-irritant	Train
EU_REACH: (3-endo)-8-methyl-8-azabicyclo[3.2.1]oct-3-yl methanesulfonate	CN1[C@@H]2CC[C@H]1CC(C2)OS(=O)(=O)C	Non-irritant	Train
EU_REACH: 4,4'-[(3,3'-dichlorobiphenyl-4,4'-diyl)didiazene-2,1-diyl]bis(5-methyl-2-phenyl-2,4-dihydro-3H-pyrazol-3-one)	CC\1=NN(C(=O)C1=N/Nc2ccc(cc2Cl)c3ccc(N\N=C4/C(=NN(C4=O)c5ccccc5)C)c(Cl)c3)c6ccccc6	Non-irritant	Train
NZ_CCID: 4-Fluorobenzyl chloride	C1=CC(=CC=C1CCl)F	Irritant	Train
EU_REACH: 10-[4-(2-chloroethyl)piperazin-1-yl]-2-thia-9-azatricyclo[9.4.0.0^{3,8}]pentadeca-1(11),3(8),4,6,9,12,14-heptaene	C1CN(CCN1)C2=NC3=CC=CC=C3SC4=C(C=CC=C42)CCCl	Non-irritant	Train
EU_REACH: (2-fluoro-3-methoxyphenyl)boronic acid	B(C1=C(C(=CC=C1)OC)F)(O)O	Non-irritant	Train
EU_REACH: 2,2,2-trifluoroethyl methacrylate	CC(=C)C(=O)OCC(F)(F)F	Non-irritant	Train
EU_REACH: triethoxy(2,4,4-trimethylpentyl)silane	CCO[Si](CC(C)CC(C)(C)C)(OCC)OCC	Non-irritant	Train
EU_REACH: 5-amino-2,4,6-triiodobenzene-1,3-dicarboxylic acid	C1(=C(C(=C(C(=C1I)N)I)C(=O)O)I)C(=O)O	Non-irritant	Train
EU_REACH: perfluoro(methylcyclohexane)	C1(C(C(C(C(C1(F)F)(F)F)(F)F)(F)F)(F)F)(C(F)(F)F)F	Non-irritant	Train
JP_CHRIP: imazalil (ISO); 1-[2-(allyloxy)-2-(2,4-dichlorophenyl)ethyl]-1H-imidazole	Clc1ccc(C(Cn2ccnc2)OCC=C)c(Cl)c1	Non-irritant	Train
EU_REACH: trifluoromethanesulphonic anhydride KR_NCIS: Trifluoromethanesulfonic anhydride NZ_CCID: Trifluoromethanesulphonic anhydride	C(F)(F)(F)S(=O)(=O)OS(=O)(=O)C(F)(F)F	Irritant	Train
EU_REACH: 6H-dibenz[c,e][1,2]oxaphosphorin 6-oxide	C1=CC=C2C(=C1)C3=CC=CC=C3[P+](=O)O2	Non-irritant	Train
EU_REACH: 1,7-bis(4-hydroxy-3-methoxyphenyl)heptane-3,5-dione	COC1=C(C=CC(=C1)CCC(=O)CC(=O)CCC2=CC(=C(C=C2)O)OC)O	Non-irritant	Train
EU_REACH: ethyl 1-[2-(2,4-dichlorophenyl)acetoxy]cyclohexanecarboxylate	CCOC(=O)C1(CCCCC1)OC(=O)CC2=C(C=C(C=C2)Cl)Cl	Non-irritant	Train
EU_REACH: (2S)-2-{[(tert-butoxy)carbonyl]amino}-2-(3-hydroxyadamantan-1-yl)acetic acid	CC(C)(C)OC(=O)N[C@H](C(=O)O)C12CC3CC(C1)CC(C3)(C2)O	Non-irritant	Train
EU_REACH: 2-{[2-(acetyloxy)ethyl]({4-[ (E)-2-(2-bromo-4,6-dinitrophenyl)diazen-1-yl]-5acetamido-2-methoxyphenyl})amino}ethyl acetate	CC(=O)NC1=CC(=C(C=C1N=NC2=C(C=C(C=C2Br)[N+](=O)[O-])[N+](=O)[O-])OC)N(CCOC(=O)C)CCOC(=O)C	Non-irritant	Train
EU_REACH: ({5-acetamido-4-[(2-chloro-4,6-dinitrophenyl)diazenyl]-2-methoxyphenyl}imino)diethane-2,1-diyl diacetate	CC(=O)NC1=CC(=C(C=C1N=NC2=C(C=C(C=C2Cl)[N+](=O)[O-])[N+](=O)[O-])OC)N(CCOC(=O)C)CCOC(=O)C	Non-irritant	Train
EU_REACH: N-butylbenzenesulfonamide	CCCCNS(=O)(=O)C1=CC=CC=C1	Non-irritant	Train
EU_REACH: 1,4-Dihydroxy-2,2,6,6-tetramethylpiperidine	CC1(CC(CC(N1O)(C)C)O)C	Non-irritant	Train
EU_REACH: 3-(-lambda5-diazynylidene)-4-oxo-3,4-dihydronaphthalene-1-sulfonyl chloride	Cl[S](=O)(=O)C1=CC(=[N+]=[N-])C(=O)c2ccccc12	Non-irritant	Train
JP_CHRIP: 3-Bromo-2,2-bis(bromomethyl)propan-1-ol	OCC(CBr)(CBr)CBr	Non-irritant	Train
EU_REACH: 7,7,8,9,9-pentamethyl-2H,4H,4aH,5H,6H,7H,8H,9H,9bH-indeno[4,5-d][1,3]dioxine	CC1C(C2=C(C1(C)C)C3C(CC2)COCO3)(C)C	Non-irritant	Train
EU_REACH: 3-chloro-4-fluoroaniline	C1=CC(=C(C=C1N)Cl)F	Non-irritant	Train
NZ_CCID: Propanoic acid, 2,3-dichloro-, methyl ester	COC(=O)C(CCl)Cl	Irritant	Train
NZ_CCID: 4-Amino-2,2,6,6-tetramethylpiperidine	CC1(CC(CC(N1)(C)C)N)C	Irritant	Train
EU_REACH: 7-[2-(2-hydroxymethylethoxy)methylethoxy]tetramethyl-3,6,8,11-tetraoxa-7-phosphatridecane-1,13-diol	CC(COCCCO)OP(OCCOCCO)OCCOC(C)(C)C(C)(C)O	Non-irritant	Train
EU_REACH: (Z)-hex-3-enyl acetate	CC/C=C\CCOC(=O)C	Non-irritant	Train
EU_REACH: 5,5'-(1H-isoindole-1,3(2H)-diylidene)dipyrimidine-2,4,6(1H,3H,5H)-trione	C1=CC=C2C(=C1)C(=C3C(=O)NC(=O)NC3=O)N=C2C4=C(NC(=O)NC4=O)O	Non-irritant	Train
EU_REACH: 2,2',2''-Nitrilotriethanol, propoxylated	CC(CO)OCC(C)OCC(C)OCCN(CCOCC(C)OCC(C)OCC(C)O)CCOCC(C)OCC(C)OCC(C)O	Non-irritant	Train
NZ_CCID: Cyanoacetic acid	C(C#N)C(=O)O	Irritant	Train
NZ_CCID: Cyclobutanecarboxylic acid	C1CC(C1)C(=O)O	Irritant	Train
NZ_CCID: 2-(Aminomethyl) pyridine	C1=CC=NC(=C1)CN	Irritant	Train
NZ_CCID: 3-(Aminomethyl) pyridine	C1=CC(=CN=C1)CN	Irritant	Train
EU_REACH: (3aR,5aS,9aS,9bR)-3a,6,6,9a-tetramethyl-dodecahydronaphtho[2,1-b]furan; (3aR,5aS,9aS,9bS)-3a,6,6,9a-tetramethyl-dodecahydronaphtho[2,1-b]furan; (3aS,5aR,9aR,9bR)-3a,6,6,9a-tetramethyl-dodecahydronaphtho[2,1-b]furan; (3aS,5aR,9aR,9bS)-3a,6,6,9a-tetramethyl-dodecahydronaphtho[2,1-b]furan	CC1(CCCC2(C1CCC3(C2CCO3)C)C)C	Non-irritant	Train
EU_REACH: 5-amino-2,4,6-triiodobenzene-1,3-dicarbonyl dichloride	C1(=C(C(=C(C(=C1I)N)I)C(=O)Cl)I)C(=O)Cl	Non-irritant	Train
NZ_CCID: Heptafluorobutyryl chloride	C(=O)(C(C(C(F)(F)F)(F)F)(F)F)Cl	Irritant	Train
NZ_CCID: Perfluorobutyric acid	C(=O)(C(C(C(F)(F)F)(F)F)(F)F)O	Irritant	Train
EU_REACH: 4,4'-bis(methoxymethyl)-1,1'-biphenyl	COCC1=CC=C(C=C1)C2=CC=C(C=C2)COC	Non-irritant	Train
US_HSDB: Perfluorobutanesulfonic acid	C(C(C(F)(F)S(=O)(=O)O)(F)F)(C(F)(F)F)(F)F	Irritant	Train
US_HSDB: Perfluoroheptanoic acid	C(=O)(C(C(C(C(C(C(F)(F)F)(F)F)(F)F)(F)F)(F)F)(F)F)O	Irritant	Train
EU_REACH: 5-cyclohexadecen-1-one	C1CCCCCC(=O)CCCC=CCCCC1	Non-irritant	Train
EU_REACH: {bis[(butan-2-yl)amino](methyl)silyl}(butan-2-yl)amine	CCC(C)N[Si](C)(NC(C)CC)NC(C)CC	Irritant	Train
EU_REACH: 6-(-lambda5-diazynylidene)-5-oxo-5,6-dihydronaphthalene-2-sulfonyl chloride	C1=CC2=C(C=CC(=C2[O-])[N+]#N)C(=C1)S(=O)(=O)Cl	Non-irritant	Train
EU_REACH: methyl (2R)-2-amino-2-(4-hydroxyphenyl)acetate	COC(=O)[C@@H](C1=CC=C(C=C1)O)N	Non-irritant	Train
EU_REACH: (4E,9E)-4,7,10-trimethyl-7-{[(E)-(pentan-2-ylidene)amino]oxy}-6,8-dioxa-5,9-diaza-7-silatrideca-4,9-diene	CCC/C(=N/O[Si](O/N=C(/CCC)\C)(O/N=C(/CCC)\C)C)/C	Non-irritant	Train
EU_REACH: [(4-{6-tert-butyl-7-chloro-1H-pyrazolo[1,5-b][1,2,4]triazol-2-yl}phenyl)carbamoyl]methyl 2-hexyldecanoate	CCCCCCCCC(CCCCCC)C(=O)OCC(=O)NC1=CC=C(C=C1)C2=NN3C(=N2)C(=C(N3)C(C)(C)C)Cl	Non-irritant	Train
EU_REACH: Glycine, N-acetyl-N-[3-(trifluoromethyl)phenyl]valyl-, ethyl ester	CCOC(=O)CNC(=O)C(C(C)C)N(C1=CC=CC(=C1)C(F)(F)F)C(=O)C	Non-irritant	Train
EU_REACH: 2,2-bis(chloromethyl)propane-1,3-diyl tetrakis(2-chloroethyl) bis(phosphate)	C(CCl)OP(=O)(OCCCl)OCC(COP(=O)(OCCCl)OCCCl)(CCl)CCl	Non-irritant	Train
NZ_CCID: Diethylaminosulphur trifluoride	CCN(CC)S(F)(F)F	Irritant	Train
JP_CHRIP: Difluoroacetic acid	OC(=O)C(F)F	Irritant	Train
EU_REACH: 2-[difluoro(methoxy)methyl]-1,1,1,3,3,3-hexafluoropropane	COC(C(C(F)(F)F)C(F)(F)F)(F)F	Non-irritant	Train
EU_REACH: 2,2,3,3,5,5,6,6-octafluoro-4-(trifluoromethyl)morpholine	C1(C(OC(C(N1C(F)(F)F)(F)F)(F)F)(F)F)(F)F	Non-irritant	Train
AU_HCIS: Silane, dichloromethyl(3,3,4,4,5,5,6,6,6-nonafluorohexyl)-	C[Si](CCC(C(C(C(F)(F)F)(F)F)(F)F)(F)F)(Cl)Cl	Irritant	Train
EU_REACH: 1,3-bis(isocyanatomethyl)cyclohexane	C1CC(CC(C1)CN=C=O)CN=C=O	Irritant	Train
NZ_CCID: Octadecanamide, N,N-dimethyl-	CCCCCCCCCCCCCCCCCC(=O)N(C)C	Irritant	Train
EU_REACH: (1-ethoxyethoxy)cyclododecane	CCOC(C)OC1CCCCCCCCCCC1	Non-irritant	Train
EU_REACH: 3,5-dimethoxy-4-propoxybenzaldehyde	CCCOC1=C(C=C(C=C1OC)C=O)OC	Non-irritant	Train
EU_REACH: 2-butyloctan-1-ol	CCCCCCC(CCCC)CO	Non-irritant	Train
NZ_CCID: (1R)-(-)-Camphor-10-sulphonic acid chloride	CC1([C@H]2CC[C@@]1(C(=O)C2)CS(=O)(=O)Cl)C	Irritant	Train
NZ_CCID: 2-Fluorobenzoyl chloride	C1=CC=C(C(=C1)C(=O)Cl)F	Irritant	Train
EU_REACH: 5-Fluoro-2-nitrobenzoic acid methyl ester	COC(=O)C1=C(C=CC(=C1)F)[N+](=O)[O-]	Non-irritant	Train
NZ_CCID: 1-Octanesulphonic acid	CCCCCCCCS(=O)(=O)O	Irritant	Train
NZ_CCID: (IS)-(-) Camphonic acid chloride	C[C@@]12CC[C@@](C1(C)C)(OC2=O)C(=O)Cl	Irritant	Train
KR_NCIS: Ethylene phosphorodifluoridite	C(COP(F)F)OP(F)F	Irritant	Train
AU_HCIS: Hexadecanamide, N-[3-(dimethylamino)propyl]-	CCCCCCCCCCCCCCCC(=O)NCCCN(C)C	Irritant	Train
EU_REACH: 2-[2-(2-ethoxyethoxy)ethoxy]ethyl methacrylate	CCOCCOCCOCCOC(=O)C(=C)C	Non-irritant	Train
JP_CHRIP: Ammonium methylcarbamodithioate; Metam-ammonium	CNC(=S)S[N+]	Irritant	Train
EU_REACH: 1,3,3,5-tetramethyl-1,1,5,5-tetraphenyltrisiloxane	C[Si](C)(O[Si](C)(C1=CC=CC=C1)C2=CC=CC=C2)O[Si](C)(C3=CC=CC=C3)C4=CC=CC=C4	Non-irritant	Train
EU_REACH: 2-amino-5-bromopyridin-3-ol	C1=C(C=NC(=C1O)N)Br	Non-irritant	Train
EU_REACH: Urea,N'-[3-[[[(dimethylamino)carbonyl]amino]methyl]-3,5,5-trimethylcyclohexyl]-N,N-dimethyl-	CC1(CC(CC(C1)(C)CNC(=O)N(C)C)NC(=O)N(C)C)C	Non-irritant	Train
EU_REACH: 3-(2-chlorophenyl)-3-oxopropanenitrile	C1=CC=C(C(=C1)C(=O)CC#N)Cl	Non-irritant	Train
EU_REACH: 1,4-dithiane-2,5-diol	C1C(SCC(S1)O)O	Non-irritant	Train
EU_REACH: (3S)-1,3,4-trihydroxybutan-2-one	C(C(C(=O)CO)O)O	Non-irritant	Train
JP_CHRIP: 2-Methoxyethyl 2-[4-(tert-butyl)phenyl]-2-cyano-3-oxo-3-[2-(trifluoromethyl)phenyl]propanoate; Cyflumetofen	COCCOC(=O)C(C#N)(C(=O)c1ccccc1C(F)(F)F)c1ccc(cc1)C(C)(C)C	Non-irritant	Train
NZ_CCID: Cyclopropanecarboxylic acid chloride	C1CC1C(=O)Cl	Irritant	Train
NZ_CCID: 4-Fluorobenzoyl chloride	C1=CC(=CC=C1C(=O)Cl)F	Irritant	Train
EU_REACH: 2-[(1-amino-4-hydroxy-9,10-dioxo-9,10-dihydroanthracen-2-yl)oxy]ethyl ethyl carbonate	CCOC(=O)OCCOC1=C(C2=C(C(=C1)O)C(=O)C3=CC=CC=C3C2=O)N	Non-irritant	Train
EU_REACH: 1,1,2,2,3,3-hexafluoro-1-[(1,2,2-trifluoroethenyl)oxy]-3-(trifluoromethoxy)propane	C(=C(F)F)(OC(C(C(OC(F)(F)F)(F)F)(F)F)(F)F)F	Non-irritant	Train
EU_REACH: tris[(4-tert-butyl-3-hydroxy-2,6-dimethylphenyl)methyl]-1,3,5-triazinane-2,4,6-trione	CC1=CC(=C(C(=C1CN2C(=O)N(C(=O)N(C2=O)CC3=C(C(=C(C=C3C)C(C)(C)C)O)C)CC4=C(C(=C(C=C4C)C(C)(C)C)O)C)C)O)C(C)(C)C	Non-irritant	Train
EU_REACH: N,N'-(2,5-dichloro-1,4-phenylene)bis{4-[(2,5-dichlorophenyl)diazenyl]-3-hydroxy-2-naphthamide}	C1=CC=C2C(=C1)C=C(C(=C2N=NC3=C(C=CC(=C3)Cl)Cl)O)C(=O)NC4=CC(=C(C=C4Cl)NC(=O)C5=CC6=CC=CC=C6C(=C5O)N=NC7=C(C=CC(=C7)Cl)Cl)Cl	Non-irritant	Train
KR_NCIS: 3,6,9,12-Tetraazatetradecane-1,14-diamine; 3,6,9,12-Tetraazatetradecamethylenediamine	C(CNCCNCCNCCNCCN)N	Irritant	Train
EU_REACH: 1,1,2,2-tetrafluoro-1-(2,2,2-trifluoroethoxy)ethane	C(C(F)(F)F)OC(C(F)F)(F)F	Non-irritant	Train
EU_REACH: 2-[(2-cyanoethyl){4-[(4-nitrophenyl)diazenyl]phenyl}amino]ethyl benzoate	C1=CC=C(C=C1)C(=O)OCCN(CCC#N)C2=CC=C(C=C2)N=NC3=CC=C(C=C3)[N+](=O)[O-]	Non-irritant	Train
NZ_CCID: Trifluoroacetic anhydride	C(=O)(C(F)(F)F)OC(=O)C(F)(F)F	Irritant	Train
NZ_CCID: 2,4-Dimethyl-3-pentylamine	CC(C)C(C(C)C)N	Irritant	Train
EU_REACH: N-(2,2,6,6-tetramethylpiperidin-4-yl)acetamide	CC(=O)NC1CC(NC(C1)(C)C)(C)C	Non-irritant	Train
EU_REACH: 3-(2-chloroethyl)-2-methyl-4H-pyrido[1,2-a]pyrimidin-4-one	CC1=C(C(=O)N2C=CC=CC2=N1)CCCl	Non-irritant	Train
NZ_CCID: Dichloroacetic anhydride	C(C(=O)OC(=O)C(Cl)Cl)(Cl)Cl	Irritant	Train
EU_REACH: [(3aS,4S,6S)-6-methoxy-2,2-dimethyl-tetrahydro-2H-furo[3,4-d][1,3]dioxol-4-yl]methyl 4-methylbenzene-1-sulfonate	CC1=CC=C(C=C1)S(=O)(=O)OC[C@@H]2[C@@H]3[C@H]([C@@H](O2)OC)OC(O3)(C)C	Non-irritant	Train
EU_REACH: N-(4-acetamidophenyl)-3-hydroxy-2-naphthamide	CC(=O)NC1=CC=C(C=C1)NC(=O)C2=CC3=CC=CC=C3C=C2O	Non-irritant	Train
EU_REACH: O,O,O-tris-(4-isocyanatophenyl) thiophosphate	C1=CC(=CC=C1N=C=O)OP(=S)(OC2=CC=C(C=C2)N=C=O)OC3=CC=C(C=C3)N=C=O	Non-irritant	Train
EU_REACH: N-[2-[(2,6-dicyano-4-nitrophenyl)azo]-5-(diethylamino)phenyl]acetamide	CCN(CC)C1=CC(=C(C=C1)N=NC2=C(C=C(C=C2C#N)[N+](=O)[O-])C#N)NC(=O)C	Non-irritant	Train
EU_REACH: 1-palmitoyl-4-(palmitoyloxy)-L-proline	CCCCCCCCCCCCCCCC(=O)N1C[C@@H](C[C@H]1C(=O)O)OC(=O)CCCCCCCCCCCCCCC	Non-irritant	Train
EU_REACH: 1-methoxy-4-prop-1-en-1-ylbenzene	C/C=C/C1=CC=C(C=C1)OC	Non-irritant	Train
EU_REACH: 4-Hydroxy-3,5-dimethylbenzonitrile	CC1=CC(=CC(=C1O)C)C#N	Non-irritant	Train
EU_REACH: 4-tert-butylbenzonitrile	CC(C)(C)C1=CC=C(C=C1)C#N	Non-irritant	Train
NZ_CCID: Trifluoromethanesulphonyl chloride	C(F)(F)(F)S(=O)(=O)Cl	Irritant	Train
EU_REACH: N,N-bis(2-hydroxypropyl)benzamide	CC(CN(CC(C)O)C(=O)C1=CC=CC=C1)O	Non-irritant	Train
NZ_CCID: 6-Bromohexanoic acid	C(CCC(=O)O)CCBr	Irritant	Train
NZ_CCID: 2,2,3,3,3-Pentafluoropropionic acid	C(=O)(C(C(F)(F)F)(F)F)O	Irritant	Train
EU_REACH: 2-methylprop-1-ene, pentamer	CC(=C)C	Non-irritant	Train
EU_REACH: 1-Methyl-3-nitro-guanidine	CN=C(N)N[N+](=O)[O-]	Non-irritant	Train
EU_REACH: methylsilanetriyl triacetate JP_CHRIP: Methylsilanetriyl triacetate NZ_CCID: Silanetriol, methyl-, triacetate, >5% in a non hazardous diluent	CC(=O)O[Si](C)(OC(=O)C)OC(=O)C	Irritant	Train
NZ_CCID: Methanesulphonic acid, trifluoro-, ethyl ester	CCOS(=O)(=O)C(F)(F)F	Irritant	Train
EU_REACH: N-(4-chloro-2,5-dimethoxyphenyl)-3-hydroxy-2-naphthamide	COC1=CC(=C(C=C1NC(=O)C2=CC3=CC=CC=C3C=C2O)OC)Cl	Non-irritant	Train
EU_REACH: N1,N3-bis(2,2,6,6-tetramethylpiperidin-4-yl)benzene-1,3-dicarboxamide	CC1(CC(CC(N1)(C)C)NC(=O)C2=CC(=CC=C2)C(=O)NC3CC(NC(C3)(C)C)(C)C)C	Non-irritant	Train
EU_REACH: 5-methyl-1,2-oxazole-4-carboxylic acid	CC1=C(C=NO1)C(=O)O	Non-irritant	Train
EU_REACH: (carboxymethyl)(3-dodecanamidopropyl)dimethylazanium hydroxide	CCCCCCCCCCCC(=O)NCCC[N+](C)(C)CC(=O)[O-]	Non-irritant	Train
KR_NCIS: 2-n-Butyl-benzo[d]isothiazol-3-one	CCCCN1C(=O)C2=CC=CC=C2S1	Irritant	Train
EU_REACH: 2,6-di-tert-butyl-4-nonylphenol	CCCCCCCCCC1=CC(=C(C(=C1)C(C)(C)C)O)C(C)(C)C	Non-irritant	Train
EU_REACH: 2,3-difluoro-1-methoxy-4-[(trans,trans)-4'-propyl[1,1'-bicyclohexyl]-4-yl]-benzene	CCCC1CCC(CC1)C2CCC(CC2)C3=C(C(=C(C=C3)OC)F)F	Non-irritant	Train
EU_REACH: (2S,3S,3aR,9aS)-3-hydroxy-2-(hydroxymethyl)-7-methyl-2,3,3a,9a-tertryhydro-6H-furo[2’,3’:4,5][1,3]oxazolo [3,2-a]pyrimidin-6-one	CC1=CN2[C@@H]3[C@H]([C@H]([C@@H](O3)CO)O)OC2=NC1=O	Non-irritant	Train
EU_REACH: [(2S,3R,5S)-3-acetoxy-5-(5-methyl-2,4-dioxo-3,4-dihydropyrimidin-1(2H)-yl)tetrahydrofuran-2-yl]methyl acetate	CC1=CN(C(=O)NC1=O)[C@@H]2C[C@H]([C@@H](O2)COC(=O)C)OC(=O)C	Non-irritant	Train
EU_REACH: 4-Ethoxy-3-(5-methyl-4-oxo-7-propyl-3,4-dihydroimidazo[5,1-f][1,2,4]triazin-2-yl) benzenesulfonic acid	CCCC1=NC(=C2N1N=C(NC2=O)C3=C(C=CC(=C3)S(=O)(=O)O)OCC)C	Non-irritant	Train
EU_REACH: bisbenzimidazo[2,1-b:2',1'-i]benzo[lmn][3,8]phenanthroline-8,17-dione	C1=CC=C2C(=C1)N=C3N2C(=O)C4=CC=C5C6=C(C=CC3=C46)C(=O)N7C5=NC8=CC=CC=C87	Non-irritant	Train
EU_REACH: 2,5,7,10-tetraoxaundecane	COCCOCOCCOC	Non-irritant	Train
EU_REACH: N-(4-chloro-2,5-dimethoxyphenyl)-3-oxobutanamide	CC(=O)CC(=O)NC1=CC(=C(C=C1OC)Cl)OC	Non-irritant	Train
EU_REACH: 3-methoxybutyl acetate	CC(CCOC(=O)C)OC	Non-irritant	Train
EU_REACH: 2,6-di-tert-butyl-4-methylcyclohexyl 5-{[bis(2-ethoxy-2-oxoethyl)carbamoyl]oxy}-2-(4-tert-butylphenyl)-6-cyano-1H-pyrrolo[1,2-b][1,2,4]triazole-7-carboxylate	CCOC(=O)CN(CC(=O)OCC)C(=O)OC1=C(C(=C2N1NC(=N2)C3=CC=C(C=C3)C(C)(C)C)C(=O)OC4C(CC(CC4C(C)(C)C)C)C(C)(C)C)C#N	Non-irritant	Train
EU_REACH: trimorpholinophosphine oxide	C1COCCN1P(=O)(N2CCOCC2)N3CCOCC3	Non-irritant	Train
EU_REACH: 2-hydroxy-3-(prop-2-enoyloxy)propyl 2-methyl-2-propylhexanoate	CCCCC(C)(CCC)C(=O)OCC(COC(=O)C=C)O	Non-irritant	Train
EU_REACH: 1,3-bis(2-ethylhexyl) 2-[(4-hydroxy-3,5-dimethoxyphenyl)methylidene]propanedioate	CCCCC(CC)COC(=O)C(=CC1=CC(=C(C(=C1)OC)O)OC)C(=O)OCC(CC)CCCC	Non-irritant	Train
AU_HCIS: Tetradecanamide, N-[3-(dimethylamino)propyl]-	CCCCCCCCCCCCCC(=O)NCCCN(C)C	Irritant	Train
NZ_CCID: 2-Methylhexanoic acid	CCCCC(C)C(=O)O	Irritant	Train
KR_NCIS: Pentamethylene diisocyanate; 1,5-Diisocyanatopentane;	C(CCN=C=O)CCN=C=O	Irritant	Train
NZ_CCID: 3-Fluorobenzyl chloride	C1=CC(=CC(=C1)F)CCl	Irritant	Train
EU_REACH: [(2R,3R,4R,5S,6S)-3,4,5-tris(acetyloxy)-6-{4-chloro-3-[(4-ethoxyphenyl)methyl]phenyl}oxan-2-yl]methyl acetate	CCOC1=CC=C(C=C1)CC2=C(C=CC(=C2)[C@H]3[C@@H]([C@H]([C@@H]([C@H](O3)COC(=O)C)OC(=O)C)OC(=O)C)OC(=O)C)Cl	Non-irritant	Train
EU_REACH: hydantoin	C1C(=O)NC(=O)N1	Non-irritant	Train
EU_REACH: fluorobenzene	C1=CC=C(C=C1)F	Non-irritant	Train
EU_REACH: 2-(1,3-oxazolidin-3-yl)ethyl 2-methylprop-2-enoate	CC(=C)C(=O)OCCN1CCOC1	Irritant	Train
KR_NCIS: 4-Chlorobutanoyl chloride NZ_CCID: 4-Chlorobutyryl chloride	C(CC(=O)Cl)CCl	Irritant	Train
EU_REACH: Dimethyl ethenylphosphonate	COP(=O)(C=C)OC	Non-irritant	Train
NZ_CCID: 2,6-Dichlorobenzoyl chloride	C1=CC(=C(C(=C1)Cl)C(=O)Cl)Cl	Irritant	Train
EU_REACH: 6-(N-methylbenzenesulfonamido)hexanoic acid	CN(CCCCCC(=O)O)S(=O)(=O)C1=CC=CC=C1	Non-irritant	Train
EU_REACH: 10-methoxy-5H-dibenzo[b,f]azepine	COC1=CC2=CC=CC=C2NC3=CC=CC=C31	Non-irritant	Train
EU_REACH: 2,2',2''-(1,3,5-triazinane-1,3,5-triyl)triethanol	C1N(CN(CN1CCO)CCO)CCO	Non-irritant	Train
EU_REACH: octylphosphonic acid NZ_CCID: Phosphonic acid, octyl-	CCCCCCCCP(=O)(O)O	Irritant	Train
EU_REACH: (1r,4r)-4-(2,3-difluoro-4-propoxyphenyl)-4'-propyl-1,1'-bi(cyclohexane)	CCCC1CCC(CC1)C2CCC(CC2)C3=C(C(=C(C=C3)OCCC)F)F	Non-irritant	Train
EU_REACH: (1'r,4'r)-4-butyl-4'-(4-ethoxy-2,3-difluorophenyl)-1,1'-bi(cyclohexane)	CCCCC1CCC(CC1)C2CCC(CC2)C3=C(C(=C(C=C3)OCC)F)F	Non-irritant	Train
EU_REACH: 2-{2-chloro-4-(methylsulfonyl)-3-[(tetrahydrofuran-2-ylmethoxy)methyl]benzoyl}cyclohexane-1,3-dione JP_CHRIP: 2-{2-Chloro-4-(methylsulfonyl)-3-[(oxolan-2-ylmethoxy)methyl]benzoyl}cyclohexane-1,3-dione; Tefuryltrione	CS(=O)(=O)c1ccc(C(=O)C2C(=O)CCCC2=O)c(Cl)c1COCC1CCCO1	Non-irritant	Train
EU_REACH: (4Z)-4-{[4-(diethylamino)phenyl]methylidene}-3-ethoxy-1-phenyl-4,5-dihydro-1H-pyrazol-5-one	CCN(CC)C1=CC=C(C=C1)C=C2C(=NN(C2=O)C3=CC=CC=C3)OCC	Non-irritant	Train
EU_REACH: 2-hydroxy-1-(4-{[4-(2-hydroxy-2-methylpropanoyl)phenyl]methyl}phenyl)-2-methylpropan-1-one	CC(C)(C(=O)C1=CC=C(C=C1)CC2=CC=C(C=C2)C(=O)C(C)(C)O)O	Non-irritant	Train
EU_REACH: 2-Hexyl-2 ‘-hydroxy-5 ‘methyldecananilide	CCCCCCCCC(CCCCCC)C(=O)NC1=C(C=CC(=C1)C)O	Non-irritant	Train
NZ_CCID: Ethyl chloroglyoxylate	CCOC(=O)C(=O)Cl	Irritant	Train
NZ_CCID: Methyl 2-chloroacetoacetate	CC(=O)C(C(=O)OC)Cl	Irritant	Train
EU_REACH: 2-[(1S)-1-[(1R)-3,3-dimethylcyclohexyl]ethoxy]-2-methylpropyl cyclopropanecarboxylate; 2-[(1S)-1-[(1S)-3,3-dimethylcyclohexyl]ethoxy]-2-methylpropyl cyclopropanecarboxylate	CC(C1CCCC(C1)(C)C)OC(C)(C)COC(=O)C2CC2	Non-irritant	Train
EU_REACH: 4-methyl-4'-[(3E)-pent-3-en-1-yl]-1,1'-biphenyl	C/C=C/CCC1=CC=C(C=C1)C2=CC=C(C=C2)C	Non-irritant	Train
NZ_CCID: Crotonic acid nitrile	C/C=C/C#N	Irritant	Train
EU_REACH: 2-phenoxyethyl prop-2-enoate	C=CC(=O)OCCOC1=CC=CC=C1	Non-irritant	Train
EU_REACH: 4-(4-butylphenyl)-4'-ethyl-2,3-difluoro-1,1'-biphenyl	CCCCC1=CC=C(C=C1)C2=C(C(=C(C=C2)C3=CC=C(C=C3)CC)F)F	Non-irritant	Train
NZ_CCID: Bromophenylacetic acid	C1=CC=C(C=C1)C(C(=O)O)Br	Irritant	Train
NZ_CCID: Dichloromethyl methyl ether	COC(Cl)Cl	Irritant	Train
NZ_CCID: 2,5-Dimethylresorcinol	CC1=CC(=C(C(=C1)O)C)O	Irritant	Train
EU_REACH: 4-Hydroxyquinazoline	C1=CC=C2C(=C1)C(=O)NC=N2	Non-irritant	Train
NZ_CCID: 2-Phenylpropionic acid	CC(C1=CC=CC=C1)C(=O)O	Irritant	Train
NZ_CCID: cis-Decahydronaphthalene	C1CCC2CCCCC2C1	Irritant	Train
EU_REACH: 3-cyclopentyl-1H-indole-6-carboxylic acid	C1CCC(C1)C2=CNC3=C2C=CC(=C3)C(=O)O	Non-irritant	Train
EU_REACH: methyl 3-cyclopentyl-1-methyl-1H-indole-6-carboxylate	CN1C=C(C2=C1C=C(C=C2)C(=O)OC)C3CCCC3	Non-irritant	Train
EU_REACH: 4-amino-5-methoxy-N,2-dimethylbenzene-1-sulfonamide	CC1=CC(=C(C=C1S(=O)(=O)NC)OC)N	Non-irritant	Train
EU_REACH: perhydroimidazo[4,5-d]imidazole-2,5-dione	C12C(NC(=O)N1)NC(=O)N2	Non-irritant	Train
EU_REACH: 2-hydroxy-4-methylbenzamide	CC1=CC(=C(C=C1)C(=O)N)O	Non-irritant	Train
EU_REACH: 4-amino-2,5-dimethoxy-N-methylbenzene-1-sulfonamide	CNS(=O)(=O)C1=C(C=C(C(=C1)OC)N)OC	Non-irritant	Train
EU_REACH: N-(2,2-dimethoxyethyl)prop-2-enamide	COC(CNC(=O)C=C)OC	Non-irritant	Train
EU_REACH: ethyl 2-(3-chloropyridin-2-yl)-5-oxopyrazolidine-3-carboxylate	CCOC(=O)C1CC(=O)NN1C2=C(C=CC=N2)Cl	Non-irritant	Train
NZ_CCID: Benzyl chloroformate	C1=CC=C(C=C1)COC(=O)Cl	Irritant	Train
NZ_CCID: Cyclooctanone	C1CCCC(=O)CCC1	Irritant	Train
EU_REACH: 1,4-dioxane-2,5-dione	C1C(=O)OCC(=O)O1	Irritant	Train
NZ_CCID: Azetidine	C1CNC1	Irritant	Train
NZ_CCID: Trichloromethyl chloroformate	C(=O)(OC(Cl)(Cl)Cl)Cl	Irritant	Train
EU_REACH: ethyl 1-(4-methoxyphenyl)-7-oxo-6-[4-(2-oxopiperidin-1-yl)phenyl]-1H,4H,5H,6H,7H-pyrazolo[3,4-c]pyridine-3-carboxylate	CCOC(=O)C1=NN(C2=C1CCN(C2=O)C3=CC=C(C=C3)N4CCCCC4=O)C5=CC=C(C=C5)OC	Non-irritant	Train
NZ_CCID: Isopentanoic acid	CC(C)CC(=O)O	Irritant	Train
EU_REACH: 2-ethylhexyl 3-sulfanylpropanoate	CCCCC(CC)COC(=O)CCS	Non-irritant	Train
NZ_CCID: 1,4-Diazacycloheptane	C1CNCCNC1	Irritant	Train
JP_CHRIP: Cyanogen chloride KR_NCIS: Cyanogen chloride	ClC#N	Irritant	Train
EU_REACH: 3-(2-CHLOROETHYL)QUINAZOLINE-2,4(1H,3H)-DIONE	C1=CC=C2C(=C1)C(=O)N(C(=O)N2)CCCl	Non-irritant	Train
NZ_CCID: 1-Chloroethyl chloroformate	CC(OC(=O)Cl)Cl	Irritant	Train
EU_REACH: thymidine	CC1=CN(C(=O)NC1=O)[C@H]2C[C@@H]([C@H](O2)CO)O	Non-irritant	Train
EU_REACH: (3-chloropropyl)triethoxysilane	CCO[Si](CCCCl)(OCC)OCC	Non-irritant	Train
EU_REACH: α-phenyl-1H-benzimidazole-2-methanol	C1=CC=C(C=C1)C(C2=NC3=CC=CC=C3N2)O	Non-irritant	Train
EU_REACH: 3-(isotridecyloxy)propan-1-amine	CC(C)CCCCCCCCCCOCCCN	Irritant	Train
EU_REACH: methyl (2S,4S,5R,6R)-5-acetamido-2,4-dihydroxy-6-[(2R)-1,2,3-trihydroxypropyl]oxane-2-carboxylate hydrate	CC(=O)N[C@@H]1[C@H](C[C@](O[C@H]1[C@@H]([C@@H](CO)O)O)(C(=O)OC)O)O	Non-irritant	Train
EU_REACH: 2,2'-[(3,3'-dichlorobiphenyl-4,4'-diyl)didiazene-2,1-diyl]bis[N-(2,4-dimethylphenyl)-3-oxobutanamide]	CC1=CC(=C(C=C1)NC(=O)C(C(=O)C)N=NC2=C(C=C(C=C2)C3=CC(=C(C=C3)N=NC(C(=O)C)C(=O)NC4=C(C=C(C=C4)C)C)Cl)Cl)C	Non-irritant	Train
EU_REACH: 2-ethylhexyl 10-ethyl-4-[[2-[(2-ethylhexyl)oxy]-2-oxoethyl]thio]-7-oxo-8-oxa-3,5-dithia-4-phosphatetradecanoate 4-oxide	CC(C)CCCCCOC(=O)CSP(SCC(=O)OCCCCCC(C)C)SCC(=O)OCCCCCC(C)C	Non-irritant	Train
EU_REACH: 2-(2-butoxyethoxy)ethyl 6-propylpiperonyl ether JP_CHRIP: 5-Propan-1-yl-6-(2,5,8-trioxadodecan-1-yl)-1,3-benzodioxole; Piperonyl Butoxide	CCCCOCCOCCOCc1cc2OCOc2cc1CCC	Non-irritant	Train
EU_REACH: 2,3,4,9-tetrahydro-1H-carbazol-3-one	C1CC2=C(CC1=O)C3=CC=CC=C3N2	Non-irritant	Train
EU_REACH: 5-[(4-bromo-2,6-difluorophenyl)difluoromethoxy]-1,2,3-trifluorobenzene	C1=C(C=C(C(=C1F)F)F)OC(C2=C(C=C(C=C2F)Br)F)(F)F	Non-irritant	Train
EU_REACH: phenyl pent-4-enoate	C=CCCC(=O)OC1=CC=CC=C1	Non-irritant	Train
EU_REACH: 4-anilino-3-nitro-N-phenylbenzenesulfonamide	C1=CC=C(C=C1)NC2=C(C=C(C=C2)S(=O)(=O)NC3=CC=CC=C3)[N+](=O)[O-]	Non-irritant	Train
EU_REACH: isopropyl 2-bromo-2-methylpropionate	CC(C)OC(=O)C(C)(C)Br	Non-irritant	Train
EU_REACH: dodecylphosphonic acid	CCCCCCCCCCCCP(=O)(O)O	Irritant	Train
NZ_CCID: 1,1-Dichloroacetone	CC(=O)C(Cl)Cl	Irritant	Train
EU_REACH: N-{5-[bis(2-methoxyethyl)amino]-2-[2-(2,6-dicyano-4-nitrophenyl)diazen-1-yl]phenyl}acetamide	CC(=O)NC1=C(C=CC(=C1)N(CCOC)CCOC)N=NC2=C(C=C(C=C2C#N)[N+](=O)[O-])C#N	Non-irritant	Train
EU_REACH: pyridin-3-yl N,N-dimethylcarbamate	CN(C)C(=O)OC1=CN=CC=C1	Non-irritant	Train
JP_CHRIP: Bis(2-chloroethyl)methylamine; Nitrogen mustard	CN(CCCl)CCCl	Irritant	Train
EU_REACH: 2-(2-aminopropan-2-yl)-N-[(4-fluorophenyl)methyl]-5-hydroxy-1-methyl-6-oxo-1,6-dihydropyrimidine-4-carboxamide	CC(C)(C1=NC(=C(C(=O)N1C)O)C(=O)NCC2=CC=C(C=C2)F)N	Non-irritant	Train
EU_REACH: triethoxy(3,3,4,4,5,5,6,6,7,7,8,8,8-tridecafluorooctyl)silane	CCO[Si](CCC(C(C(C(C(C(F)(F)F)(F)F)(F)F)(F)F)(F)F)(F)F)(OCC)OCC	Non-irritant	Train
EU_REACH: (5-ethyl-1,3-dioxan-5-yl)methanol	CCC1(COCOC1)CO	Non-irritant	Train
EU_REACH: 3-hydroxy-4-{[2-methoxy-5-methyl-4-(methylsulfamoyl)phenyl]diazenyl}-N-(2-oxo-2,3-dihydro-1H-benzimidazol-5-yl)-2-naphthamide	CC1=CC(=C(C=C1S(=O)(=O)NC)OC)N=NC2=C(C(=CC3=CC=CC=C32)C(=O)NC4=CC5=C(C=C4)NC(=O)N5)O	Non-irritant	Train
EU_REACH: 4-[(oxiran-2-yl)methoxy]-9H-carbazole	C1C(O1)COC2=CC=CC3=C2C4=CC=CC=C4N3	Non-irritant	Train
EU_REACH: 4-amino-2,5-dimethoxy-N-phenylbenzene-1-sulfonamide	COC1=CC(=C(C=C1N)OC)S(=O)(=O)NC2=CC=CC=C2	Non-irritant	Train
EU_REACH: 1,3-bis[3-(dimethylamino)propyl]urea	CN(C)CCCNC(=O)NCCCN(C)C	Non-irritant	Train
EU_REACH: 2-hydroxy-3-{4-[2-hydroxy-3-(prop-2-enoyloxy)propoxy]butoxy}propyl prop-2-enoate	C=CC(=O)OCC(COCCCCOCC(COC(=O)C=C)O)O	Non-irritant	Train
EU_REACH: 4-[3,5-difluoro-4-(trifluoromethoxy)phenyl]-3-fluoro-4'-[(1s,4r)-4-propylcyclohexyl]-1,1'-biphenyl	CCCC1CCC(CC1)C2=CC=C(C=C2)C3=CC(=C(C=C3)C4=CC(=C(C(=C4)F)OC(F)(F)F)F)F	Non-irritant	Train
NZ_CCID: 1,6-Naphthalenedisulphonic acid	C1=CC2=C(C=CC(=C2)S(=O)(=O)O)C(=C1)S(=O)(=O)O	Irritant	Train
EU_REACH: 2-[N-(2-cyanoethyl)-4-[(2,6-dichloro-4-nitrophenyl)azo]anilino]ethyl acetate	CC(=O)OCCN(CCC#N)C1=CC=C(C=C1)N=NC2=C(C=C(C=C2Cl)[N+](=O)[O-])Cl	Non-irritant	Train
EU_REACH: D-Glucitol, propoxylated	C(CO)COCC(C(C(C(COCCCO)OCCCO)OCCCO)OCCCO)OCCCO	Non-irritant	Train
EU_REACH: N-(2-carboxyethyl)-N-octyl-β-alanine	CCCCCCCCN(CCC(=O)O)CCC(=O)O	Non-irritant	Train
EU_REACH: O,O,S-tris(4-aminophenyl) thiophosphate	C1=CC(=CC=C1N)OP(=S)(OC2=CC=C(C=C2)N)OC3=CC=C(C=C3)N	Non-irritant	Train
EU_REACH: 2,4-dioxo-3-oxatricyclo[7.3.1.0⁵,¹³]trideca-1(13),5,7,9,11-pentaene-8,10-dicarboxylic acid	C1=CC(=C2C(=CC=C3C2=C1C(=O)OC3=O)C(=O)O)C(=O)O	Non-irritant	Train
EU_REACH: 17-(3-methoxypropyl)-6(or7)-methyl-3,10,17-triazahexacyclo[13.6.2.0²,¹.0,.0¹²,²².0¹,²³]tricosa-1(21),2,4(9),5,7,12(22),13,15(23),19-nonaene-11,16,18-trione	CC1=CC2=C(C=C1)N3C(=N2)C4=C5C(=CC=C6C5=C(C=C4)C(=O)N(C6=O)CCCOC)C3=O	Non-irritant	Train
JP_CHRIP: 2.3-xylenol; 2,3-Dimethylphenol KR_NCIS: 2,3-Dimethylphenol NZ_CCID: Phenol, 2,3-dimethyl-	Cc1cccc(O)c1C	Irritant	Train
EU_REACH: N-[2-[(2-bromo-4,6-dinitrophenyl)azo]-5-(diethylamino)phenyl]acetamide	CCN(CC)C1=CC(=C(C=C1)N=NC2=C(C=C(C=C2Br)[N+](=O)[O-])[N+](=O)[O-])NC(=O)C	Non-irritant	Train
EU_REACH: L-xylo-hex-2-ulosonic acid	C([C@@H]([C@H]([C@@H](C(=O)C(=O)O)O)O)O)O	Non-irritant	Train
NZ_CCID: Thiophene-2-carboxylic acid chloride	C1=CSC(=C1)C(=O)Cl	Irritant	Train
NZ_CCID: 2-Furoyl chloride	C1=COC(=C1)C(=O)Cl	Irritant	Train
EU_REACH: N-[5-chloro-2-(methoxyacetyl)phenyl]acetamide	CC(=O)CC(=O)NC1=C(C=CC(=C1)Cl)OC	Non-irritant	Train
EU_REACH: 3,3'-{(2,5-dimethyl-1,4-phenylene)bis[imino(1,3-dioxobutane-2,1-diyl)diazene-2,1-diyl]}bis[4-chloro-N-(5-chloro-2-methylphenyl)benzamide]	CC1=C(C=C(C=C1)Cl)NC(=O)C2=CC(=C(C=C2)Cl)N=NC(C(=O)C)C(=O)NC3=CC(=C(C=C3C)NC(=O)C(C(=O)C)N=NC4=C(C=CC(=C4)C(=O)NC5=C(C=CC(=C5)Cl)C)Cl)C	Non-irritant	Train
EU_REACH: L-cysteine	C([C@@H](C(=O)O)N)S	Non-irritant	Train
EU_REACH: (2R)-2-(2-chlorophenyl)-2-hydroxyacetic acid	C1=CC=C(C(=C1)[C@H](C(=O)O)O)Cl	Non-irritant	Train
EU_REACH: Bis-4-(hydroxybenzoyl)hydrochinone	C1=CC(=CC=C1C(=O)OC2=CC=C(C=C2)OC(=O)C3=CC=C(C=C3)O)O	Non-irritant	Train
EU_REACH: 1-[({[(tetradecyloxy)carbonyl]peroxy}carbonyl)oxy]tetradecane	CCCCCCCCCCCCCCOC(=O)OOC(=O)OCCCCCCCCCCCCCC	Non-irritant	Train
EU_REACH: 1,2-bis(2-propylheptyl) benzene-1,2-dicarboxylate	CCCCCC(CCC)COC(=O)C1=CC=CC=C1C(=O)OCC(CCC)CCCCC	Non-irritant	Train
NZ_CCID: 1H-Isoindole-1,3(2H)-dione, 2-(bromomethyl)-	C1=CC=C2C(=C1)C(=O)N(C2=O)CBr	Irritant	Train
EU_REACH: 3-methoxypropan-1-amine JP_CHRIP: 3-Methoxypropylamine NZ_CCID: 3-Methoxypropylamine	COCCCN	Irritant	Train
EU_REACH: 2-octyldodecan-1-ol	CCCCCCCCCCC(CCCCCCCC)CO	Non-irritant	Train
EU_REACH: 2-hydroxycyclohepta-2,4,6-trien-1-one	C1=CC=C(C(=O)C=C1)O	Irritant	Train
NZ_CCID: 1,3-Dichloroacetone	C(C(=O)CCl)Cl	Irritant	Train
EU_REACH: pentane-1,2-diol	CCCC(CO)O	Non-irritant	Train
EU_REACH: 3-(diethylamino)propanenitrile	CCN(CC)CCC#N	Non-irritant	Train
EU_REACH: ethyl 1-(4-methoxyphenyl)-6-(4-nitrophenyl)-7-oxo-1H,4H,5H,6H,7H-pyrazolo[3,4-c]pyridine-3-carboxylate	CCOC(=O)C1=NN(C2=C1CCN(C2=O)C3=CC=C(C=C3)[N+](=O)[O-])C4=CC=C(C=C4)OC	Non-irritant	Train
EU_REACH: (2E)-1,1,4,4-tetramethoxybut-2-ene; (2Z)-1,1,4,4-tetramethoxybut-2-ene	COC(/C=C\C(OC)OC)OC	Non-irritant	Train
EU_REACH: (1S,5R)-6,8-dioxabicyclo[3.2.1]octan-4-one	C1CC(=O)[C@@H]2OC[C@H]1O2	Non-irritant	Train
EU_REACH: 1,4-dimethyl 2-aminobenzene-1,4-dicarboxylate	COC(=O)C1=CC(=C(C=C1)C(=O)OC)N	Non-irritant	Train
EU_REACH: nadide	C1=CC(=C[N+](=C1)[C@H]2[C@@H]([C@@H]([C@H](O2)COP(=O)(O)OP(=O)(O)OC[C@@H]3[C@H]([C@H]([C@@H](O3)N4C=NC5=C(N=CN=C54)N)O)O)O)O)C(=O)N	Non-irritant	Train
EU_REACH: 3-(carbamimidoylsulfanyl)propanoic acid	C(CSC(=N)N)C(=O)O	Non-irritant	Train
EU_REACH: N-(4-fluorophenyl)-2-hydroxy-N-(propan-2-yl)acetamide	CC(C)N(C1=CC=C(C=C1)F)C(=O)CO	Non-irritant	Train
EU_REACH: 453-570-1	C[C@@H]1C=CCC([C@H]1C(=O)OC)(C)C	Non-irritant	Train
JP_CHRIP: 1,2-Dimethylhydrazine	CNNC	Irritant	Train
EU_REACH: dodecamethylcyclohexasiloxane	C[Si]1(O[Si](O[Si](O[Si](O[Si](O[Si](O1)(C)C)(C)C)(C)C)(C)C)(C)C)C	Non-irritant	Train
EU_REACH: hexamethyl-1,3,5,2,4,6-trioxatrisilinane	C[Si]1(O[Si](O[Si](O1)(C)C)(C)C)C	Non-irritant	Train
JP_CHRIP: Ethyl chloroformate NZ_CCID: Ethoxycarbonyl chloride	CCOC(=O)Cl	Irritant	Train
NZ_CCID: Chloroacetic anhydride	C(C(=O)OC(=O)CCl)Cl	Irritant	Train
EU_REACH: 6-methyl-1,3,5-triazine-2,4-diamine	CC1=NC(=NC(=N1)N)N	Non-irritant	Train
EU_REACH: propan-2-yl 3-oxobutanoate	CC(C)OC(=O)CC(=O)C	Non-irritant	Train
EU_REACH: 2-(undec-10-enamido)acetic acid	C=CCCCCCCCCC(=O)NCC(=O)O	Non-irritant	Train
NZ_CCID: Succinyl dichloride	C(CC(=O)Cl)C(=O)Cl	Irritant	Train
NZ_CCID: Isobutylchlorofomate	CC(C)COC(=O)Cl	Irritant	Train
EU_REACH: 2-ethylhexyl benzoate	CCCCC(CC)COC(=O)C1=CC=CC=C1	Non-irritant	Train
EU_REACH: 2-butoxyethyl benzoate	CCCCOCCOC(=O)C1=CC=CC=C1	Non-irritant	Train
EU_REACH: ethane-1,2-diyl bis(3-oxobutanoate)	CC(=O)CC(=O)OCCOC(=O)CC(=O)C	Non-irritant	Train
JP_CHRIP: Propylene glycol monoethyl ether acetate	CCOCC(C)OC(=O)C	Non-irritant	Train
NZ_CCID: Cyclohexanemethanamine, 1,3,3-trimethyl-N-(2-methylpropylidene)-5-[(2-methylpropylidene)amino]-	CC(C)C=NCC1(CC(CC(C1)(C)C)N=CC(C)C)C	Irritant	Train
EU_REACH: 2-isopropyl-9H-thioxanthen-9-one	CC(C)C1=CC2=C(C=C1)SC3=CC=CC=C3C2=O	Non-irritant	Train
EU_REACH: (1,4,5,6-tetrahydro-4,6-dioxopyrimidin-2-yl)cyanamide	C1=C(N=C(NC1=O)NC#N)O	Non-irritant	Train
NZ_CCID: Benzene, 1-chloro-2-(chloromethyl)-3-fluoro-	C1=CC(=C(C(=C1)Cl)CCl)F	Irritant	Train
EU_REACH: 1-(chloromethyl)-2-methylbenzene	CC1=CC=CC=C1CCl	Irritant	Train
EU_REACH: 4-[(1-butyl-5-cyano-2-hydroxy-4-methyl-6-oxo-1,6-dihydropyridin-3-yl)diazenyl]-N-(2-ethylhexyl)benzenesulfonamide	CCCCC(CC)CNS(=O)(=O)C1=CC=C(C=C1)N=NC2=C(C(=C(N(C2=O)CCCC)O)C#N)C	Non-irritant	Train
EU_REACH: 5-[(2-hydroxyethyl)amino]-2-methylphenol	CC1=C(C=C(C=C1)NCCO)O	Non-irritant	Train
EU_REACH: 3-(dimethylamino)-1-(pyridin-3-yl)prop-2-en-1-one	CN(C)/C=C/C(=O)C1=CN=CC=C1	Non-irritant	Train
NZ_CCID: Acetylsalicyloyl chloride	CC(=O)OC1=CC=CC=C1C(=O)Cl	Irritant	Train
AU_HCIS: Ethanedioic acid, dimethyl ester EU_REACH: dimethyl oxalate	COC(=O)C(=O)OC	Irritant	Train
EU_REACH: 2,4-dichloroaniline	C1=CC(=C(C=C1Cl)Cl)N	Non-irritant	Train
EU_REACH: (2S,3S,4R)-2-aminooctadecane-1,3,4-triol	CCCCCCCCCCCCCC[C@H]([C@H]([C@H](CO)N)O)O	Non-irritant	Train
EU_REACH: 1,3-bis(octadecanoyloxy)propan-2-yl octadecanoate	CCCCCCCCCCCCCCCCCC(=O)OCC(COC(=O)CCCCCCCCCCCCCCCCC)OC(=O)CCCCCCCCCCCCCCCCC	Non-irritant	Train
EU_REACH: 2,2'-[(3,3'-dichlorobiphenyl-4,4'-diyl)didiazene-2,1-diyl]bis[N-(4-chloro-2,5-dimethoxyphenyl)-3-oxobutanamide]	CC(=O)C(C(=O)NC1=CC(=C(C=C1OC)Cl)OC)N=NC2=C(C=C(C=C2)C3=CC(=C(C=C3)N=NC(C(=O)C)C(=O)NC4=CC(=C(C=C4OC)Cl)OC)Cl)Cl	Non-irritant	Train
JP_CHRIP: 3-Methyl-2-buten-1-ol	CC(=CCO)C	Irritant	Train
EU_REACH: 2-(4-tert-butyl-3-hydroxy-2,6-dimethylphenyl)acetonitrile	CC1=CC(=C(C(=C1CC#N)C)O)C(C)(C)C	Non-irritant	Train
EU_REACH: 2-ethyl-4,4-dimethylcyclohexan-1-one	CCC1CC(CCC1=O)(C)C	Non-irritant	Train
JP_CHRIP: Methanesulfonyl fluoride	CS(=O)(=O)F	Irritant	Train
EU_REACH: 1-[2-(2-butoxy-1-methylethoxy)-1-methylethoxy]propan-1-ol	CCOCCCC(C)OCCOCC(C)CO	Non-irritant	Train
EU_REACH: (2E)-2-methyl-3-(4-methylphenyl)prop-2-en-1-ol	CC1=CC=C(C=C1)/C=C(\C)/CO	Non-irritant	Train
JP_CHRIP: 3,3'-Iminodi(propylamine) KR_NCIS: 3,3'-Iminodi(propylamine)	NCCCNCCCN	Irritant	Train
NZ_CCID: Cantharidin	C[C@@]12[C@H]3CC[C@@H]([C@@]1(C(=O)OC2=O)C)O3	Irritant	Train
AU_HCIS: N,N'-methylenedimorpholine	C1COCCN1CN2CCOCC2	Irritant	Train
JP_CHRIP: 3-Chloro-2-methyl-1-propene	CC(=C)CCl	Irritant	Train
NZ_CCID: 2-Bromopropionyl bromide	CC(C(=O)Br)Br	Irritant	Train
EU_REACH: 4-[[5-(anilino)carbonyl-2-methoxyphenyl]azo]-3-hydroxynaphthalene-2-carboxamide	COC1=C(C=C(C=C1)C(=O)NC2=CC=CC=C2)N=NC3=C(C(=CC4=CC=CC=C43)C(=O)N)O	Non-irritant	Train
EU_REACH: glycine	C(C(=O)O)N	Non-irritant	Train
EU_REACH: 2-propenoic acid, 2-methyl-, 4-benzoylphenyl ester	CC(=C)C(=O)OC1=CC=C(C=C1)C(=O)C2=CC=CC=C2	Non-irritant	Train
NZ_CCID: 4-(Dimethylamino) azobenzene -4'-sulphonyl chloride	CN(C)C1=CC=C(C=C1)N=NC2=CC=C(C=C2)S(=O)(=O)Cl	Irritant	Train
EU_REACH: [2-methyl-2-(2-methylpropyl)-1,3-dioxolan-4-yl]methanol	CC(C)CC1(OCC(O1)CO)C	Non-irritant	Train
EU_REACH: 4,4,13,13-tetraethoxy-3,14-dioxa-8,9-dithia-4,13-disilahexadecane	CCO[Si](CCCSSCCC[Si](OCC)(OCC)OCC)(OCC)OCC	Non-irritant	Train
EU_REACH: aspartic acid	C([C@@H](C(=O)O)N)C(=O)O	Non-irritant	Train
US_HSDB: GLUTAMIC ACID	C(CC(=O)O)[C@@H](C(=O)O)N	Irritant	Train
EU_REACH: cystine	C([C@@H](C(=O)O)N)SSC[C@@H](C(=O)O)N	Non-irritant	Train
EU_REACH: 3-((3,4-dicyanophenyl)sulfonyl)-N-(2-hydroxypropyl)propane-1-sulfonamide	CC(CNS(=O)(=O)CCCS(=O)(=O)C1=CC(=C(C=C1)C#N)C#N)O	Non-irritant	Train
EU_REACH: 3-bromo-5-chlorophenol	C1=C(C=C(C=C1Cl)Br)O	Irritant	Train
EU_REACH: 1-(5,5-dimethylcyclohex-1-en-1-yl)pent-4-en-1-one	CC1(CCC=C(C1)C(=O)CCC=C)C	Non-irritant	Train
EU_REACH: 2-methyl-N-(4-sulfamoylphenyl) prop-2-enamide	CC(=C)C(=O)NC1=CC=C(C=C1)S(=O)(=O)N	Non-irritant	Train
EU_REACH: N-carbamimidoyl-N-methylglycine	CN(CC(=O)O)C(=N)N	Non-irritant	Train
JP_CHRIP: O-(2,6-dichloro-p-tolyl) O,O-dimethyl thiophosphate; Tolclofos-methyl	COP(=S)(OC)Oc1c(Cl)cc(C)cc1Cl	Non-irritant	Train
EU_REACH: urea	C(=O)(N)N	Non-irritant	Train
EU_REACH: 5,5,9,13-tetramethyl-14,16-dioxatetracyclo[11.2.1.0¹,¹⁰.0⁴,⁹]hexadecane	CC1(CCCC2(C1CCC34C2CCC(O3)(OC4)C)C)C	Non-irritant	Train
JP_CHRIP: Propane-1,2-diol (Propylene glycol)	CC(O)CO	Non-irritant	Train
JP_CHRIP: 2,6-Xylenol KR_NCIS: 2,6-Xylenol NZ_CCID: 2,6-Dimethylphenol	Cc1cccc(C)c1O	Irritant	Train
NZ_CCID: Chloroglyoxylic acid methyl ester	COC(=O)C(=O)Cl	Irritant	Train
AU_HCIS: Phenol, 2,4-bis(1,1,3,3-tetramethylbutyl)-	CC(C)(C)CC(C)(C)C1=CC(=C(C=C1)O)C(C)(C)CC(C)(C)C	Irritant	Train
JP_CHRIP: caffeine	Cn1cnc2n(C)c(=O)n(C)c(=O)c12	Non-irritant	Train
JP_CHRIP: Bis(2-ethylhexyl) dithiophosphate	CCCCC(CC)COP(=S)(S)OCC(CC)CCCC	Irritant	Train
EU_REACH: (4E,9E)-7-ethenyl-4,10-dimethyl-7-{[(E)-(pentan-2-ylidene)amino]oxy}-6,8-dioxa-5,9-diaza-7-silatrideca-4,9-diene; (4Z,9E)-7-ethenyl-4,10-dimethyl-7-{[(E)-(pentan-2-ylidene)amino]oxy}-6,8-dioxa-5,9-diaza-7-silatrideca-4,9-diene; (4Z,9Z)-7-ethenyl-4,10-dimethyl-7-{[(E)-(pentan-2-ylidene)amino]oxy}-6,8-dioxa-5,9-diaza-7-silatrideca-4,9-diene; (4Z,9Z)-7-ethenyl-4,10-dimethyl-7-{[(Z)-(pentan…	CCC/C(=N/O[Si](O/N=C(/CCC)\C)(O/N=C(/CCC)\C)C=C)/C	Non-irritant	Train
NZ_CCID: N,N-Dimethylhexanamide	CCCCCC(=O)N(C)C	Irritant	Train
NZ_CCID: Silane, chloro(1,1-dimethylethyl)diphenyl-	CC(C)(C)[Si](C1=CC=CC=C1)(C2=CC=CC=C2)Cl	Irritant	Train
JP_CHRIP: Theophylline	Cn1c2nc[nH]c2c(=O)n(C)c1=O	Non-irritant	Train
NZ_CCID: 4-Bromobenzoyl chloride	C1=CC(=CC=C1C(=O)Cl)Br	Irritant	Train
EU_REACH: 3-cyclohexyl-1-[4-({4-[(cyclohexylcarbamoyl)amino]phenyl}methyl)phenyl]urea; 3-cyclohexyl-1-[4-({4-[(phenylcarbamoyl)amino]phenyl}methyl)phenyl]urea; 3-phenyl-1-[4-({4-[(phenylcarbamoyl)amino]phenyl}methyl)phenyl]urea	C1CCC(CC1)NC(=O)NC2=CC=C(C=C2)CC3=CC=C(C=C3)NC(=O)NC4CCCCC4	Non-irritant	Train
EU_REACH: 7-amino-3-{[(2-methyl-5,6-dioxo-1,2,5,6-tetrahydro-1,2,4-triazin-3-yl)sulfanyl]methyl}-8-oxo-5-thia-1-azabicyclo[4.2.0]oct-2-ene-2-carboxylic acid	CN1C(=NC(=O)C(=O)N1)SCC2=C(N3[C@@H]([C@@H](C3=O)N)SC2)C(=O)O	Non-irritant	Train
NZ_CCID: 4-Bromobenzyl bromide	C1=CC(=CC=C1CBr)Br	Irritant	Train
NZ_CCID: Bromoacetonitrile	C(C#N)Br	Irritant	Train
EU_REACH: hexadecyl 2-ethylhexanoate	CCCCCCCCCCCCCCCCOC(=O)C(CC)CCCC	Non-irritant	Train
NZ_CCID: 4-Pentenoic acid	C=CCCC(=O)O	Irritant	Train
EU_REACH: 6-nonyl-1,3,5-triazine-2,4-diamine	CCCCCCCCCC1=NC(=NC(=N1)N)N	Non-irritant	Train
NZ_CCID: Butylchloroformate	CCCCOC(=O)Cl	Irritant	Train
EU_REACH: 2-methyl-4-propyl-1,3-oxathiane	CCC[C@@H]1CCO[C@@H](S1)C	Non-irritant	Train
NZ_CCID: Ethanesulphonyl chloride	CCS(=O)(=O)Cl	Irritant	Train
NZ_CCID: Ethanesulphonic acid	CCS(=O)(=O)O	Irritant	Train
EU_REACH: 4-(2-{4-[(diphenoxyphosphoryl)oxy]phenyl}propan-2-yl)phenyl diphenyl phosphate; 4-{2-[4-({[4-(2-{4-[(diphenoxyphosphoryl)oxy]phenyl}propan-2-yl)phenoxy](phenoxy)phosphoryl}oxy)phenyl]propan-2-yl}phenyl diphenyl phosphate	CC(C)(C1=CC=C(C=C1)OP(=O)(OC2=CC=CC=C2)OC3=CC=CC=C3)C4=CC=C(C=C4)OP(=O)(OC5=CC=CC=C5)OC6=CC=CC=C6	Non-irritant	Train
EU_REACH: 4-({5-[(4-carbamoylphenyl)carbamoyl]-2-methoxyphenyl}diazenyl)-N-(5-chloro-2,4-dimethoxyphenyl)-3-hydroxy-2-naphthamide	COC1=C(C=C(C=C1)C(=O)NC2=CC=C(C=C2)C(=O)N)N=NC3=C(C(=CC4=CC=CC=C43)C(=O)NC5=CC(=C(C=C5OC)OC)Cl)O	Non-irritant	Train
AU_HCIS: chlorocresol	CC1=C(C=CC(=C1)O)Cl	Irritant	Train
EU_REACH: methyl 2-amino-4-[(2,5-dichlorophenyl)carbamoyl]benzoate	COC(=O)C1=C(C=C(C=C1)C(=O)NC2=C(C=CC(=C2)Cl)Cl)N	Non-irritant	Train
NZ_CCID: 2-Chlorophenyl 2,2,2-trichloroethyl chlorophosphate	C1=CC=C(C(=C1)OP(=O)(OCC(Cl)(Cl)Cl)Cl)Cl	Irritant	Train
NZ_CCID: Bromoacetyl bromide	C(C(=O)Br)Br	Irritant	Train
JP_CHRIP: N,N-Dimethylethylamine NZ_CCID: Ethyldimethylamine	CCN(C)C	Irritant	Train
NZ_CCID: 2-Bromopropionic acid	CC(C(=O)O)Br	Irritant	Train
EU_REACH: N-butyrylalanine	CCCC(=O)NC(C)C(=O)O	Non-irritant	Train
JP_CHRIP: 2-Chloropropionic acid NZ_CCID: 2-Chloropropionic acid	CC(Cl)C(=O)O	Irritant	Train
EU_REACH: N-{4-[(4,6-dimethylpyrimidin-2-yl)sulfamoyl]phenyl}-2-methylprop-2-enamide	CC1=CC(=NC(=N1)NS(=O)(=O)C2=CC=C(C=C2)NC(=O)C(=C)C)C	Non-irritant	Train
NZ_CCID: 2,2,2-Trichloroethyl dichlorophosphite	C(C(Cl)(Cl)Cl)OP(Cl)Cl	Irritant	Train
EU_REACH: (4R,6R)-4-hydroxy-2,2,6-trimethylcyclohexan-1-one	C[C@@H]1C[C@H](CC(C1=O)(C)C)O	Non-irritant	Train
EU_REACH: 1-{[2-(2,4-dichlorophenyl)-4-propyl-1,3-dioxolan-2-yl]methyl}-1H-1,2,4-triazole JP_CHRIP: 1-{[2-(2,4-Dichlorophenyl)-4-propan-1-yl-1,3-dioxolan-2-yl]methyl}-1H-1,2,4-triazole (synonym: Propiconazole)	CCCC1COC(Cn2cncn2)(O1)c1ccc(Cl)cc1Cl	Non-irritant	Train
EU_REACH: 4-[(4-aminophenyl)(phenyl)methyl]aniline	C1=CC=C(C=C1)C(C2=CC=C(C=C2)N)C3=CC=C(C=C3)N	Non-irritant	Train
EU_REACH: 4-[(4-hydroxyphenyl)(pyridin-2-yl)methyl]phenol	C1=CC=NC(=C1)C(C2=CC=C(C=C2)O)C3=CC=C(C=C3)O	Non-irritant	Train
EU_REACH: 3-benzyloxane	C1CC(COC1)CC2=CC=CC=C2	Non-irritant	Train
NZ_CCID: 5-Dimethylaminonaphthalene-1-sulphonyl chloride	CN(C)C1=CC=CC2=C1C=CC=C2S(=O)(=O)Cl	Irritant	Train
EU_REACH: 1-chloro-2,3-dimethylbenzene	CC1=C(C(=CC=C1)Cl)C	Non-irritant	Train
NZ_CCID: 4-Pentynoic acid	C#CCCC(=O)O	Irritant	Train
EU_REACH: (3aS,4R,5S,6S,8R,9R,9aR,10R)-6-ethenyl-5-hydroxy-4,6,9,10-tetramethyl-1-oxodecahydro-3a,9-propanocyclopenta[8]annulen-8-yl[(methylsulfonyl)oxy]acetate	C[C@@H]1CC[C@]23CCC(=O)[C@@H]2[C@]1([C@H](C[C@]([C@@H]([C@H]3C)O)(C)C=C)OC(=O)COS(=O)(=O)C)C	Non-irritant	Train
NZ_CCID: 2-Chlorobenzoyl chloride	C1=CC=C(C(=C1)C(=O)Cl)Cl	Irritant	Train
NZ_CCID: 2-Iodobenzoyl chloride	C1=CC=C(C(=C1)C(=O)Cl)I	Irritant	Train
NZ_CCID: 2-Nitrobenzoyl chloride	C1=CC=C(C(=C1)C(=O)Cl)[N+](=O)[O-]	Irritant	Train
NZ_CCID: 2,4-Dinitrobenzyl chloride	C1=CC(=C(C=C1[N+](=O)[O-])[N+](=O)[O-])CCl	Irritant	Train
JP_CHRIP: 2,4-Dichloro-1-nitrobenzene	[O-][N+](=O)c1ccc(Cl)cc1Cl	Non-irritant	Train
NZ_CCID: 2-Chlorobenzyl bromide	C1=CC=C(C(=C1)CBr)Cl	Irritant	Train
EU_REACH: 2-acetyl-1H,2H,3H,4H,6H,7H,11bH-pyrazino[2,1-a]isoquinolin-4-one	CC(=O)N1CC2C3=CC=CC=C3CCN2C(=O)C1	Non-irritant	Train
EU_REACH: [(2R,4R)-2-(bromomethyl)-2-(2,4-dichlorophenyl)-1,3-dioxolan-4-yl]methyl benzoate	C1[C@@H](O[C@@](O1)(CBr)C2=C(C=C(C=C2)Cl)Cl)COC(=O)C3=CC=CC=C3	Non-irritant	Train
EU_REACH: (Z)-hex-3-enyl (Z)-hex-3-enoate	CC/C=C\CCOC(=O)C/C=C\CC	Non-irritant	Train
EU_REACH: 2-hydroxybenzimidazole	C1=CC=C2C(=C1)NC(=O)N2	Non-irritant	Train
EU_REACH: 2,2-bis(methylthio)propane	C1=CC(=CC=C1NC(=S)NC2=CC=C(C=C2)S(=O)(=O)N)F	Non-irritant	Train
EU_REACH: 2-methylpropyl-(R)-2-hydroxypropanoate	C[C@H](C(=O)OCC(C)C)O	Non-irritant	Train
EU_REACH: pyrrolidin-2-one	C1CC(=O)NC1	Non-irritant	Train
NZ_CCID: 1-Methylimidazole	CN1C=CN=C1	Irritant	Train
EU_REACH: 2,4,6,8,10-pentamethyl-1,3,5,7,9,2,4,6,8,10-pentaoxapentasilecane	C[Si]1O[Si](O[Si](O[Si](O[Si](O1)C)C)C)C	Non-irritant	Train
NZ_CCID: 2-Aminopropanol	CC(CO)N	Irritant	Train
EU_REACH: (11Z)-10-octyl-11-octylideneicosanedioic acid; 8-[1-(7-carboxyheptyl)-5,6-dipentyl-1,2,4a,5,6,8a-hexahydronaphthalen-2-yl]octanoic acid; 9-[2-(8-carboxyoctyl)-6-[(1E)-hept-1-en-1-yl]-5-pentylcyclohex-3-en-1-yl]nonanoic acid; 9-[6-(8-carboxyoctyl)-2-[(1E)-hept-1-en-1-yl]-3-pentylphenyl]nonanoic acid	CCCCCCCCC(CCCCCCCCC(=O)O)C(CCCCCCCC(=O)O)CC/C=C\CCCCC	Non-irritant	Train
AU_HCIS: Amines, coco alkyldimethyl NZ_CCID: Amines, coco alkyldimethyl	CC(C)(C)OC(=O)N(C)C	Irritant	Train
NZ_CCID: Furfurylamine	C1=COC(=C1)CN	Irritant	Train
EU_REACH: 2-{2-[(8Z)-heptadec-8-en-1-yl]-4,5-dihydro-1H-imidazol-1-yl}ethan-1-ol; 2-{2-[(8Z)-heptadec-8-en-1-yl]-4,5-dihydro-1H-imidazol-1-yl}ethyl (9Z)-octadec-9-enoate	C1CN(C=N1)CCO	Irritant	Train
EU_REACH: (2S)-2-hydroxy-2-(3-phenoxyphenyl)acetonitrile	C1=CC=C(C=C1)OC2=CC=CC(=C2)[C@@H](C#N)O	Non-irritant	Train
NZ_CCID: Benzoyl bromide	C1=CC=C(C=C1)C(=O)Br	Irritant	Train
NZ_CCID: 1-Phenylethylamine	CC(C1=CC=CC=C1)N	Irritant	Train
NZ_CCID: 3-Chlorobenzoyl chloride	C1=CC(=CC(=C1)Cl)C(=O)Cl	Irritant	Train
EU_REACH: 2-ethylhexyl 2-cyano-3,3-diphenylacrylate	CCCCC(CC)COC(=O)C(=C(C1=CC=CC=C1)C2=CC=CC=C2)C#N	Non-irritant	Train
EU_REACH: ß-D-Ribofuranose, 5-deoxy-, triacetate (6CI,9CI)	C[C@@H]1[C@H]([C@H]([C@@H](O1)OC(=O)C)OC(=O)C)OC(=O)C	Non-irritant	Train
JP_CHRIP: p-Nitrobenzoic acid	OC(=O)c1ccc(cc1)[N+](=O)[O-]	Non-irritant	Train
NZ_CCID: Benzoic acid, 4-(bromomethyl)-	C1=CC(=CC=C1CBr)C(=O)O	Irritant	Train
EU_REACH: N-pentan-2-ylidenehydroxylamine	CCCC(=NO)C	Non-irritant	Train
NZ_CCID: Ethyl cyanoformate	CCOC(=O)C#N	Irritant	Train
NZ_CCID: 3-Chloropropionyl chloride	C(CCl)C(=O)Cl	Irritant	Train
AU_HCIS: methoxyacetic acid JP_CHRIP: methoxyacetic acid NZ_CCID: Methoxyacetic acid	COCC(=O)O	Irritant	Train
NZ_CCID: 4-Methylpiperidine	CC1CCNCC1	Irritant	Train
JP_CHRIP: 1-Methylpiperidine NZ_CCID: Piperidine, 1-methyl-	CN1CCCCC1	Irritant	Train
NZ_CCID: Ethoxyacetic acid	CCOCC(=O)O	Irritant	Train
EU_REACH: 4'-chloro-2-nitrobiphenyl	C1=CC=C(C(=C1)C2=CC=C(C=C2)Cl)[N+](=O)[O-]	Non-irritant	Train
NZ_CCID: Fumaryl chloride	C(=C/C(=O)Cl)\C(=O)Cl	Irritant	Train
EU_REACH: 1,4-dimethyl 2,5-dioxocyclohexane-1,4-dicarboxylate	COC(=O)C1CC(=O)C(CC1=O)C(=O)OC	Non-irritant	Train
EU_REACH: N-cyclohexyl-N-ethylcarbamoyl chloride	CCN(C1CCCCC1)C(=O)Cl	Non-irritant	Train
KR_NCIS: 3-Ethoxypropylamine	CCOCCCN	Irritant	Train
EU_REACH: 1-(4-methoxy-2,3,6-trimethylphenyl)but-3-en-2-one	CC1=CC(=C(C(=C1/C=C/C(=O)C)C)C)OC	Non-irritant	Train
EU_REACH: 1-(octadecyloxy)octadecane	CCCCCCCCCCCCCCCCCCOCCCCCCCCCCCCCCCCCC	Non-irritant	Train
EU_REACH: (4-ethylphenyl)boronic acid	B(C1=CC=C(C=C1)CC)(O)O	Non-irritant	Train
EU_REACH: 1,1,2-trimethyl-3-(4-sulfobutyl)-1H-benzo[e]indol-3-ium	CC1=[N+](C2=C(C1(C)C)C3=CC=CC=C3C=C2)CCCCS(=O)(=O)[O-]	Non-irritant	Train
EU_REACH: 2,4,6-tris(propan-2-yl)benzene-1,3-diamine	CC(C)C1=CC(=C(C(=C1N)C(C)C)N)C(C)C	Non-irritant	Train
EU_REACH: 2-amino-4,5-dichlorobenzene-1-sulfonic acid	C1=C(C(=CC(=C1Cl)Cl)S(=O)(=O)O)N	Non-irritant	Train
EU_REACH: N,N,N',N'-tetrakis(2-hydroxyethyl)hexanediamide	C(CCC(=O)N(CCO)CCO)CC(=O)N(CCO)CCO	Non-irritant	Train
EU_REACH: 1,3-diethyl 2-({4-[3-ethoxy-2-(ethoxycarbonyl)-3-oxoprop-1-en-1-yl]phenyl}methylidene)propanedioate	CCOC(=O)C(=CC1=CC=C(C=C1)C=C(C(=O)OCC)C(=O)OCC)C(=O)OCC	Non-irritant	Train
AU_HCIS: Phenol, 4-methyl-2,6-dinonyl-	CCCCCCCCCC1=CC(=CC(=C1O)CCCCCCCCC)C	Irritant	Train
EU_REACH: 4-methyl-2-(2-methylpropyl)oxan-4-ol	CC(C)CC1CC(CCO1)(C)O	Non-irritant	Train
EU_REACH: 2-[(2-methoxy-4-nitrophenyl)diazenyl]-N-(2-methoxyphenyl)-3-oxobutanamide	CC(=O)C(C(=O)NC1=CC=CC=C1OC)N=NC2=C(C=C(C=C2)[N+](=O)[O-])OC	Non-irritant	Train
EU_REACH: 2,2'-[(3,3'-dichlorobiphenyl-4,4'-diyl)didiazene-2,1-diyl]bis[N-(4-methylphenyl)-3-oxobutanamide]	CC1=CC=C(C=C1)NC(=O)C(C(=O)C)N=NC2=C(C=C(C=C2)C3=CC(=C(C=C3)N=NC(C(=O)C)C(=O)NC4=CC=C(C=C4)C)Cl)Cl	Non-irritant	Train
EU_REACH: 4-chloro-2,5-dimethoxyaniline	COC1=CC(=C(C=C1N)OC)Cl	Non-irritant	Train
EU_REACH: 2-[2-(3,3'-dichloro-4'-{2-[2-oxo-1-(phenylcarbamoyl)propyl]diazen-1-yl}-[1,1'-biphenyl]-4-yl)diazen-1-yl]-3-oxo-N-phenylbutanamide	CC(=O)C(C(=O)NC1=CC=CC=C1)N=NC2=C(C=C(C=C2)C3=CC(=C(C=C3)N=NC(C(=O)C)C(=O)NC4=CC=CC=C4)Cl)Cl	Non-irritant	Train
EU_REACH: diethyl 4,4'-[(3,3'-dichlorobiphenyl-4,4'-diyl)didiazene-2,1-diyl]bis(5-oxo-1-phenyl-4,5-dihydro-1H-pyrazole-3-carboxylate)	CCOC(=O)C1=NN(C(=O)C1N=NC2=C(C=C(C=C2)C3=CC(=C(C=C3)N=NC4C(=NN(C4=O)C5=CC=CC=C5)C(=O)OCC)Cl)Cl)C6=CC=CC=C6	Non-irritant	Train
NZ_CCID: Pyridine-3-sulphonic acid	C1=CC(=CN=C1)S(=O)(=O)O	Irritant	Train
EU_REACH: 1-(4-methoxyphenyl)-2-[(3-methoxyphenyl)sulfanyl]ethan-1-one	COC1=CC=C(C=C1)C(=O)CSC2=CC=CC(=C2)OC	Non-irritant	Train
KR_NCIS: 4-Mercaptophenol	C1=CC(=CC=C1O)S	Irritant	Train
NZ_CCID: Ethyl 4-chloroacetoacetate	CCOC(=O)CC(=O)CCl	Irritant	Train
EU_REACH: pentanoyl chloride KR_NCIS: Pentanoyl chloride NZ_CCID: Pentanoyl chloride	CCCCC(=O)Cl	Irritant	Train
EU_REACH: 3,3',5,5'-tetra-tert-butyl-[1,1'-biphenyl]-2,2'-diol	CC(C)(C)C1=CC(=C(C(=C1)C(C)(C)C)O)C2=C(C(=CC(=C2)C(C)(C)C)C(C)(C)C)O	Non-irritant	Train
JP_CHRIP: beta-Phenylethylamine; Phenethylamine NZ_CCID: 2-Phenylethylamine US_HSDB: 2-Phenylethylamine	NCCc1ccccc1	Irritant	Train
EU_REACH: 1,4-diamino-2,3-diphenoxyanthraquinone	C1=CC=C(C=C1)OC2=C(C3=C(C(=C2OC4=CC=CC=C4)N)C(=O)C5=CC=CC=C5C3=O)N	Non-irritant	Train
EU_REACH: 4-[(2,5-dichlorophenyl)azo]-3-hydroxy-N-(2-methoxyphenyl)naphthalene-2-carboxamide	COC1=CC=CC=C1NC(=O)C2=CC3=CC=CC=C3C(=C2O)N=NC4=C(C=CC(=C4)Cl)Cl	Non-irritant	Train
JP_CHRIP: Ethanol	CCO	Non-irritant	Train
AU_HCIS: Formic acid … % JP_CHRIP: Formic acid KR_NCIS: Formic acid NZ_CCID: Formic acid with more than 85% acid by mass	OC=O	Irritant	Train
JP_CHRIP: Acetic acid NZ_CCID: Acetic acid >80% aqueous solution US_HSDB: ACETIC ACID	CC(=O)O	Irritant	Train
EU_REACH: 1,1'-(4-methyl-1,3-phenylene)bis-1H-pyrrole-2,5-dione	CC1=C(C=C(C=C1)N2C(=O)C=CC2=O)N3C(=O)C=CC3=O	Non-irritant	Train
EU_REACH: 4-{2-[2-(morpholin-4-yl)ethoxy]ethyl}morpholine	C1COCCN1CCOCCN2CCOCC2	Non-irritant	Train
EU_REACH: N-(2-hydroxyethyl)-N-[2-[(1-oxooctyl)amino]ethyl]-β-alanine	CCCCCCCC(=O)NCCN(CCC(=O)O)CCO	Non-irritant	Train
EU_REACH: 3-(decylalkyl-(branched)oxy)-propiononitrile	CC(C)CCCCCCCOCCC#N	Non-irritant	Train
AU_HCIS: 3(2H)-Isothiazolone, 4,5-dichloro-2-octyl- JP_CHRIP: 4,5-dichloro-2-octyl-2H-isothiazol-3-one KR_NCIS: 4,5-Dichloro-2-N-octyl-4-isothiazolin-3-one NZ_CCID: 3(2H)-Isothiazolone, 4,5-dichloro-2-octyl- US_HSDB: 4,5-Dichloro-2-octyl-3-isothiazolone	CCCCCCCCn1sc(Cl)c(Cl)c1=O	Irritant	Train
EU_REACH: Resin acids and Rosin acids, hydrogenated, esters with pentaerythritol	CC(C)C1=CC2=CC[C@@H]3[C@@]([C@H]2CC1)(CCC[C@@]3(C)C(=O)OCC(CO)(CO)CO)C	Non-irritant	Train
EU_REACH: phthalaldehyde JP_CHRIP: Phthalaldehyde NZ_CCID: Phthaldialdehyde US_HSDB: o-Phthalaldehyde	O=Cc1ccccc1C=O	Irritant	Train
JP_CHRIP: Phenyldichlorophosphine KR_NCIS: Dichloro(phenyl)phosphine NZ_CCID: Dichlorophenylphosphine	ClP(Cl)c1ccccc1	Irritant	Train
NZ_CCID: 3-Phenylpropionyl chloride	C1=CC=C(C=C1)CCC(=O)Cl	Irritant	Train
NZ_CCID: 4-Methyl pentanoic acid	CC(C)CCC(=O)O	Irritant	Train
EU_REACH: N-(dodecylphenyl)naphthalen-1-amine	CCCCCCCCCCCCC1=CC=CC=C1NC2=CC=CC3=CC=CC=C32	Non-irritant	Train
AU_HCIS: diethyl sulphate JP_CHRIP: Diethyl sulfate KR_NCIS: Diethyl sulfate NZ_CCID: Diethyl sulphate	CCOS(=O)(=O)OCC	Irritant	Train
JP_CHRIP: iodoacetic acid NZ_CCID: Iodoacetic acid US_HSDB: Iodoacetic acid	OC(=O)CI	Irritant	Train
EU_REACH: 2,2'-[(3,3'-dimethoxybiphenyl-4,4'-diyl)didiazene-2,1-diyl]bis(3-oxo-N-phenylbutanamide)	CC(=O)C(C(=O)NC1=CC=CC=C1)N=NC2=C(C=C(C=C2)C3=CC(=C(C=C3)N=NC(C(=O)C)C(=O)NC4=CC=CC=C4)OC)OC	Non-irritant	Train
EU_REACH: 1,4:3,6-dianhydro-D-glucitol	C1[C@H]([C@@H]2[C@H](O1)[C@H](CO2)O)O	Non-irritant	Train
EU_REACH: 3-hydroxy-N-(2-methylphenyl)-4-[(2,4,5-trichlorophenyl)diazenyl]-2-naphthamide	CC1=CC=CC=C1NC(=O)C2=CC3=CC=CC=C3C(=C2O)N=NC4=CC(=C(C=C4Cl)Cl)Cl	Non-irritant	Train
EU_REACH: (1r,1's,4r,4'r)-4'-propyl-[1,1'-bi(cyclohexane)]-4-carboxylic acid	CCCC1CCC(CC1)C2CCC(CC2)C(=O)O	Non-irritant	Train
KR_NCIS: 2-Amino-5-hydroxy-1,7-naphthalenedisulphonic acid	C1=CC(=C(C2=C1C(=CC(=C2)S(=O)(=O)O)O)S(=O)(=O)O)N	Irritant	Train
EU_REACH: 2-methyl-4-(2,6,6-trimethylcyclohex-2-en-1-yl)butanal	CC(CCC=O)C1C(=CCCC1(C)C)C	Non-irritant	Train
EU_REACH: 2,2,5-trimethyl-5-pentylcyclopentan-1-one	CCCCCC1(CCC(C1=O)(C)C)C	Non-irritant	Train
NZ_CCID: 2,4,6-Triisopropylbenzenesulphonyl chloride	CC(C)C1=CC(=C(C(=C1)C(C)C)S(=O)(=O)Cl)C(C)C	Irritant	Train
EU_REACH: 3,4-dichlorobenzonitrile	C1=CC(=C(C=C1C#N)Cl)Cl	Non-irritant	Train
EU_REACH: Dimethoxy-methyl-[3-(oxiran-2-ylmethoxy)propyl]silane	CO[Si](C)(CCCOCC1CO1)OC	Non-irritant	Train
EU_REACH: 2-ethyl-2-(((3,5,5-trimethylhexanoyl)oxy)methyl)propane-1,3-diyl bis(3,5,5-trimethylhexanoate)	CCC(COC(=O)CC(C)CC(C)(C)C)(COC(=O)CC(C)CC(C)(C)C)COC(=O)CC(C)CC(C)(C)C	Non-irritant	Train
EU_REACH: butyl 2-cyanoprop-2-enoate	CCCCOC(=O)C(=C)C#N	Non-irritant	Train
EU_REACH: 1,4,7-Trioxacyclotridecane-8,13-dione	C1CCC(=O)OCCOCCOC(=O)C1	Non-irritant	Train
EU_REACH: 455-890-7	C1=CC=C(C=C1)N2C(=O)C3=CC=CC=C3C2(C4=CC=C(C=C4)O)C5=CC=C(C=C5)O	Non-irritant	Train
EU_REACH: 3-ethyl-5,5-dimethyloxolan-2-one	CCC1CC(OC1=O)(C)C	Non-irritant	Train
EU_REACH: 2-ethoxybenzonitrile	CCOC1=CC=CC=C1C#N	Non-irritant	Train
EU_REACH: 1-amino-3-methylthiourea	CNC(=S)NN	Non-irritant	Train
EU_REACH: N2-cyclopropyl-1,3,5-triazine-2,4,6-triamine	C1CC1NC2=NC(=NC(=N2)N)N	Non-irritant	Train
EU_REACH: N-[2-[(2-chloro-4,6-dinitrophenyl)azo]-5-(diethylamino)phenyl]acetamide	CCN(CC)C1=CC(=C(C=C1)N=NC2=C(C=C(C=C2Cl)[N+](=O)[O-])[N+](=O)[O-])NC(=O)C	Non-irritant	Train
EU_REACH: isopropyl 2-methylbutyrate	CCC(C)C(=O)OC(C)C	Non-irritant	Train
NZ_CCID: 1,8-Diazabicyclo[5.4.0]undec-7-ene	C1CCC2=NCCCN2CC1	Irritant	Train
EU_REACH: 4-methyl-2,6-bis[(4-methylphenyl)amino]-5-{2-[2-(trifluoromethyl)phenyl]diazen-1-yl}pyridine-3-carbonitrile	CC1=CC=C(C=C1)NC2=C(C(=C(C(=N2)NC3=CC=C(C=C3)C)C#N)C)N=NC4=CC=CC=C4C(F)(F)F	Non-irritant	Train
EU_REACH: 5-amino-6-methyl-2,3-dihydro-1H-1,3-benzodiazol-2-one	CC1=CC2=C(C=C1N)NC(=O)N2	Non-irritant	Train
EU_REACH: 2-chlorophenyl cyclopentyl ketone	C1CCC(C1)C(=O)C2=CC=CC=C2Cl	Non-irritant	Train
EU_REACH: methyl 5-amino-4-cyano-3-(2-methoxy-2-oxoethyl)thiophene-2-carboxylate	COC(=O)CC1=C(SC(=C1C#N)N)C(=O)OC	Non-irritant	Train
EU_REACH: methyl 5-[bis(2-methoxy-2-oxoethyl)amino]-4-cyano-3-(2-methoxy-2-oxoethyl)thiophene-2-carboxylate	COC(=O)CC1=C(SC(=C1C#N)N(CC(=O)OC)CC(=O)OC)C(=O)OC	Non-irritant	Train
NZ_CCID: Fenpropimorph	C[C@@H]1CN(C[C@@H](O1)C)CC(C)CC2=CC=C(C=C2)C(C)(C)C	Irritant	Train
EU_REACH: 2-(N-methyl-1,1,2,2,3,3,4,4,4-nonafluorobutanesulfonamido)ethyl prop-2-enoate	CN(CCOC(=O)C=C)S(=O)(=O)C(C(C(C(F)(F)F)(F)F)(F)F)(F)F	Non-irritant	Train
EU_REACH: (3Z)-hex-3-en-1-yl methyl carbonate	CC/C=C\CCOC(=O)OC	Non-irritant	Train
EU_REACH: 2-{[(2R)-3,5-dimethylhex-3-en-2-yl]oxy}-2-methylpropyl cyclopropanecarboxylate; 2-{[(2S)-3,5-dimethylhex-3-en-2-yl]oxy}-2-methylpropyl cyclopropanecarboxylate	CC(C)C=C(C)C(C)OC(C)(C)COC(=O)C1CC1	Non-irritant	Train
JP_CHRIP: Dimethyl sulfoxide	CS(=O)C	Non-irritant	Train
JP_CHRIP: methylphosphonic dichloride	CP(=O)(Cl)Cl	Irritant	Train
EU_REACH: ethyl 3,5,5-trimethylhexanoate	CCOC(=O)CC(C)CC(C)(C)C	Non-irritant	Train
JP_CHRIP: Alcohol (C=10-16)	CCCCCCCCCCCCCCO	Non-irritant	Train
AU_HCIS: Isooctadecanamide, N-[3-(dimethylamino)propyl]-	CC(C)CCCCCCCCCCCCCCC(=O)NCCCN(C)C	Irritant	Train
EU_REACH: 2-tert-butylcyclohexyl ethyl carbonate	CCOC(=O)OC1CCCCC1C(C)(C)C	Non-irritant	Train
EU_REACH: hexadecyl 3,5-di-tert-butyl-4-hydroxybenzoate	CCCCCCCCCCCCCCCCOC(=O)C1=CC(=C(C(=C1)C(C)(C)C)O)C(C)(C)C	Non-irritant	Train
EU_REACH: diisotridecyl phenyl phosphite	CC(C)CCCCCCCCCCOP(OCCCCCCCCCCC(C)C)OC1=CC=CC=C1	Non-irritant	Train
EU_REACH: 3,3'-[[4-[(2,6-dichloro-4-nitrophenyl)azo]phenyl]imino]bispropiononitrile	C1=CC(=CC=C1N=NC2=C(C=C(C=C2Cl)[N+](=O)[O-])Cl)N(CCC#N)CCC#N	Non-irritant	Train
EU_REACH: (3-chloro-2-fluorophenyl)(2,4-dimethoxyphenyl)methanone	COC1=CC(=C(C=C1)C(=O)C2=C(C(=CC=C2)Cl)F)OC	Non-irritant	Train
AU_HCIS: Acetic acid, mercapto- JP_CHRIP: Mercaptoacetic acid KR_NCIS: Mercaptoacetic acid NZ_CCID: Thioglycolic acid US_HSDB: MERCAPTOACETIC ACID	OC(=O)CS	Irritant	Train
EU_REACH: Resin acids and rosin acids, Me esters	CC(C)C1=CC2=CCC3[C@@]([C@@H]2CC1)(CCC[C@]3(C)C(=O)OC)C	Non-irritant	Train
EU_REACH: tetrapropyl silicate	CCCO[Si](OCCC)(OCCC)OCCC	Non-irritant	Train
EU_REACH: 2,2-bis[(prop-2-en-1-yloxy)methyl]butan-1-ol	CCC(CO)(COCC=C)COCC=C	Non-irritant	Train
EU_REACH: N-(5-chloro-2-methylphenyl)-3-hydroxy-4-{[2-methoxy-5-(phenylcarbamoyl)phenyl]diazenyl}-2-naphthamide	CC1=C(C=C(C=C1)Cl)NC(=O)C2=CC3=CC=CC=C3C(=C2O)N=NC4=C(C=CC(=C4)C(=O)NC5=CC=CC=C5)OC	Non-irritant	Train
EU_REACH: 5(or 6)-methyl-7(or 8)-(1-methylethyl)bicyclo[2.2.2]oct-5-ene-2-carbaldehyde	CC1=C2CC(C(C1)C(C2)C(C)C)C=O	Non-irritant	Train
EU_REACH: 14H-benz[4,5]isoquino[2,1-a]perimidin-14-one	C1=CC2=C3C(=C1)C4=NC5=CC=CC6=C5C(=CC=C6)N4C(=O)C3=CC=C2	Non-irritant	Train
EU_REACH: 1,1,2,2,3,3,4,4,4-nonafluoro-N-methylbutane-1-sulfonamide	CNS(=O)(=O)C(C(C(C(F)(F)F)(F)F)(F)F)(F)F	Non-irritant	Train
EU_REACH: N-[2-[(2,6-dicyano-p-tolyl)azo]-5-(diethylamino)phenyl]methanesulphonamide	CCN(CC)C1=CC(=C(C=C1)N=NC2=C(C=C(C=C2C#N)C)C#N)NS(=O)(=O)C	Non-irritant	Train
EU_REACH: (1R,2S,5R)-N-(4-methoxyphenyl)-5-methyl-2-(propan-2-yl)cyclohexane-1-carboxamide	C[C@@H]1CC[C@H]([C@@H](C1)C(=O)NC2=CC=C(C=C2)OC)C(C)C	Non-irritant	Train
NZ_CCID: 2-Methoxybenzylamine	COC1=CC=CC=C1CN	Irritant	Train
EU_REACH: tetramethyl 2,2'-{1,4-phenylenebis[imino(1,3-dioxobutane-2,1-diyl)diazene-2,1-diyl]}diterephthalate	CC(=O)C(C(=O)NC1=CC=C(C=C1)NC(=O)C(C(=O)C)N=NC2=C(C=CC(=C2)C(=O)OC)C(=O)OC)N=NC3=C(C=CC(=C3)C(=O)OC)C(=O)OC	Non-irritant	Train
NZ_CCID: 2,2,2-Trifluoro-N-methyl-N-(trifluoroacetyl)acetamide	CN(C(=O)C(F)(F)F)C(=O)C(F)(F)F	Irritant	Train
EU_REACH: 11-(heptylamino)undecanoic acid	CCCCCCCNCCCCCCCCCCC(=O)O	Non-irritant	Train
NZ_CCID: Diethyl bromomalonate	CCOC(=O)C(C(=O)OCC)Br	Irritant	Train
NZ_CCID: Carboxylic acids, di-, C4-6	OC(=O)CCCC(O)=O	Irritant	Train
JP_CHRIP: 4,4'-Methylenebis(2-methylcyclohexaneamine) NZ_CCID: 4,4'-Methylenebis(2-methylcyclohexylamine)	CC1CC(CC2CCC(N)C(C)C2)CCC1N	Irritant	Train
EU_REACH: 8-ethyl-9-methylheptadecane; 8-methyl-7-propylhexadecane	CCCCCCCCC(C)C(C)CCCCCCCC	Non-irritant	Train
EU_REACH: 2-{[3,4-bis(prop-2-en-1-yloxy)-2,5-bis[(prop-2-en-1-yloxy)methyl]oxolan-2-yl]oxy}-3,4,5-tris(prop-2-en-1-yloxy)-6-[(prop-2-en-1-yloxy)methyl]oxane	C=CCOCC1(C(C(C(O1)CO)O)O)OC2C(C(C(C(O2)CO)O)O)O	Non-irritant	Train
JP_CHRIP: (5-Chloro-2-methoxy-4-methylpyridin-3-yl)(2,3,4-trimethoxy-6-methylphenyl)methanone; Pyriofenone	O=C(C1=C(C)C(Cl)=CN=C1OC)C2=C(C)C=C(OC)C(OC)=C2OC	Non-irritant	Train
EU_REACH: allyl (cyclohexyloxy)acetate	C=CCOC(=O)COC1CCCCC1	Non-irritant	Train
JP_CHRIP: Tricyclo[5.2.1.0(2,6)]dec-4-enyl propionate	CCC(=O)OC1C=CC2C3CCC(C3)C12	Non-irritant	Train
EU_REACH: methyl 2-[(4-amino-3,5-dichloro-6-fluoropyridin-2-yl)oxy]acetate	COC(=O)COC1=NC(=C(C(=C1Cl)N)Cl)F	Non-irritant	Train
NZ_CCID: 1,3-Dichloro-1,1,3,3-tetraisopropyldisiloxane	CC(C)[Si](C(C)C)(O[Si](C(C)C)(C(C)C)Cl)Cl	Irritant	Train
AU_HCIS: 1H-Imidazole, 2-methyl- NZ_CCID: 2-Methylimidazole	CC1=NC=CN1	Irritant	Train
EU_REACH: 1-chloro-2,5-dimethoxy-4-nitrobenzene	COC1=CC(=C(C=C1[N+](=O)[O-])OC)Cl	Non-irritant	Train
NZ_CCID: 1,2-Cyclohexanediamine	C1CCC(C(C1)N)N	Irritant	Train
EU_REACH: N-(4-amino-3-methoxy-9,10-dioxo-9,10-dihydroanthracen-1-yl)benzenesulfonamide	COC1=C(C2=C(C(=C1)NS(=O)(=O)C3=CC=CC=C3)C(=O)C4=CC=CC=C4C2=O)N	Non-irritant	Train
EU_REACH: N-(2-methoxy-5-methylphenyl)acetamide	CC1=CC(=C(C=C1)OC)NC(=O)C	Non-irritant	Train
EU_REACH: 2-((3-(4-Hydroxyphenyl)propanoylamino)benzoic acid	C1=CC=C(C(=C1)C(=O)O)NC(=O)CCC2=CC=C(C=C2)O	Non-irritant	Train
NZ_CCID: Butyldimethylsilyl trifluoromethanesulphonate, t-	CC(C)(C)[Si](C)(C)OS(=O)(=O)C(F)(F)F	Irritant	Train
EU_REACH: 1-bromo-3-chloro-2-methylpropane	CC(CCl)CBr	Non-irritant	Train
EU_REACH: 2-methoxyethyl 2-methylprop-2-enoate	CC(=C)C(=O)OCCOC	Non-irritant	Train
KR_NCIS: 5-Chloro-2,4,6-trifluoropyrimidine	C1(=C(N=C(N=C1F)F)F)Cl	Irritant	Train
EU_REACH: xanthine	C1=NC2=C(N1)C(=O)NC(=O)N2	Non-irritant	Train
EU_REACH: 4-[(1E)-2-(2,5-dichlorophenyl)diazen-1-yl]-3-hydroxy-N-(2-oxo-2,3-dihydro-1H-1,3-benzodiazol-5-yl)naphthalene-2-carboxamide	C1=CC=C2C(=C1)C=C(C(=C2N=NC3=C(C=CC(=C3)Cl)Cl)O)C(=O)NC4=CC5=C(C=C4)NC(=O)N5	Non-irritant	Train
JP_CHRIP: 2,3,5-Trimethylhydroquinone	Cc1cc(O)c(C)c(C)c1O	Irritant	Train
EU_REACH: (2R,5S)-2-{4'-[difluoro(3,4,5-trifluorophenoxy)methyl]-3',5'-difluoro-[1,1'-biphenyl]-4-yl}-5-propyloxane	CCC[C@@H]1CC[C@H](OC1)C2=CC=C(C=C2)C3=CC(=C(C(=C3)F)C(OC4=CC(=C(C(=C4)F)F)F)(F)F)F	Non-irritant	Train
NZ_CCID: 2-Bromoacetophenone	C1=CC=C(C=C1)C(=O)CBr	Irritant	Train
EU_REACH: 2-Chloro-5-chloromethylpyridine	C1=CC(=NC=C1CCl)Cl	Irritant	Train
NZ_CCID: 3-(Trifluoromethyl)-benzyl chloride	C1=CC(=CC(=C1)C(F)(F)F)CCl	Irritant	Train
EU_REACH: 2,6-bis(1,1-dimethylethyl)-4-(phenylenemethylene)cyclohexa-2,5-dien-1-one	CC(C)(C)C1=CC(=CC2=CC=CC=C2)C=C(C1=O)C(C)(C)C	Non-irritant	Train
EU_REACH: 2-hydroxynaphthalene-1-carbaldehyde	C1=CC=C2C(=C1)C=CC(=C2C=O)O	Non-irritant	Train
EU_REACH: 2-ethylhexyl (1,1-dimethylpropylperoxy)formate	CCCCC(CC)COC(=O)OOC(C)(C)CC	Non-irritant	Train
EU_REACH: (1S,4R,6R)-1-[(3E)-5-hydroxy-3-methylpent-3-en-1-yn-1-yl]-2,2,6-trimethylcyclohexane-1,4-diol	C[C@@H]1C[C@H](CC([C@@]1(C#C/C(=C/CO)/C)O)(C)C)O	Non-irritant	Train
EU_REACH: diisotridecyl phosphonate	CC(C)CCCCCCCCCCO[P+](=O)OCCCCCCCCCCC(C)C	Non-irritant	Train
EU_REACH: 5-amino-2-chloro-N-(2,4-dimethylphenyl)benzene-1-sulfonamide	CC1=CC(=C(C=C1)NS(=O)(=O)C2=C(C=CC(=C2)N)Cl)C	Non-irritant	Train
NZ_CCID: Methanesulphonic anhydride	CS(=O)(=O)OS(=O)(=O)C	Irritant	Train
NZ_CCID: 4,9-Diazadodecamethylenediamine	C(CCNCCCN)CNCCCN	Irritant	Train
NZ_CCID: 2-Bromobenzoyl chloride	C1=CC=C(C(=C1)C(=O)Cl)Br	Irritant	Train
EU_REACH: isopentyl p-methoxycinnamate	CC(C)CCOC(=O)/C=C/C1=CC=C(C=C1)OC	Non-irritant	Train
NZ_CCID: Ethyldicyclohexylamine	CCN(C1CCCCC1)C2CCCCC2	Irritant	Train
EU_REACH: 2-methyl-1-[4-(methylsulfanyl)phenyl]-2-(morpholin-4-yl)propan-1-one	CC(C)(C(=O)C1=CC=C(C=C1)SC)N2CCOCC2	Non-irritant	Train
EU_REACH: 6-(3-methyloctanamido)hexanoic acid	CC(C)CCCCCC(=O)NCCCCCC(=O)O	Non-irritant	Train
EU_REACH: bis(oxiran-2-ylmethyl) phthalate	C1C(O1)COC(=O)C2=CC=CC=C2C(=O)OCC3CO3	Non-irritant	Train
EU_REACH: 2-(2-phenylphenoxy)ethyl prop-2-enoate	C=CC(=O)OCCOC1=CC=CC=C1C2=CC=CC=C2	Non-irritant	Train
EU_REACH: β,β-carotene	CC1=C(C(CCC1)(C)C)/C=C/C(=C/C=C/C(=C/C=C/C=C(/C=C/C=C(/C=C/C2=C(CCCC2(C)C)C)\C)\C)/C)/C	Non-irritant	Train
EU_REACH: 2-dodecylhexadecan-1-ol	CCCCCCCCCCCCCCC(CCCCCCCCCCCC)CO	Non-irritant	Train
EU_REACH: 2-[2-(3-butoxypropyl)-1,1-dioxo-2H-1lambda6,2,4-benzothiadiazin-3-yl]-N-{5-tert-butyl-2-[(2-ethylhexyl)sulfanyl]phenyl}-2-(5,5-dimethyl-2,4-dioxo-1,3-oxazolidin-3-yl)acetamide	CCCCC(CC)CSC1=C(C=C(C=C1)C(C)(C)C)NC(=O)C(C2=NC3=CC=CC=C3S(=O)(=O)N2CCCOCCCC)N4C(=O)C(OC4=O)(C)C	Non-irritant	Train
EU_REACH: 6-(methylsulfanyl)-N2,N4-di(propan-2-yl)-1,3,5-triazine-2,4-diamine JP_CHRIP: 2,4-Bis(isopropylamino)-6-(methylthio)-s-triazine; N,N'-Diisopropyl-6-(methylthio)-1,3,5-triazine-2,4-diamine; Prometryn	CSc1nc(NC(C)C)nc(NC(C)C)n1	Non-irritant	Train
EU_REACH: unnamed [72901-31-6]	CCCCCCCC/C=C/CCCCCCCCNC(=O)CCCCCCC/C=C\CCCCCCCC	Non-irritant	Train
EU_REACH: [2,5-dioxo-3-(prop-2-yn-1-yl)imidazolidin-1-yl]methyl (1R,3R)-2,2-dimethyl-3-(2-methylprop-1-en-1-yl)cyclopropane-1-carboxylate; [2,5-dioxo-3-(prop-2-yn-1-yl)imidazolidin-1-yl]methyl (1R,3S)-2,2-dimethyl-3-(2-methylprop-1-en-1-yl)cyclopropane-1-carboxylate	CC(=CC1C(C1(C)C)C(=O)OCN2C(=O)CN(C2=O)CC#C)C	Non-irritant	Train
JP_CHRIP: O,O-dimethyl phthalimidomethyl S-phosphorodithioate; Phosmet	COP(=S)(OC)SCN1C(=O)c2ccccc2C1=O	Non-irritant	Train
EU_REACH: L-tryptophan	C1=CC=C2C(=C1)C(=CN2)C[C@@H](C(=O)O)N	Non-irritant	Train
EU_REACH: 2,4,6-tri-tert-butylphenol	CC(C)(C)C1=CC(=C(C(=C1)C(C)(C)C)O)C(C)(C)C	Non-irritant	Train
EU_REACH: 2-(2-butoxyethoxy)ethyl 2-methylprop-2-enoate	CCCCOCCOCCOC(=O)C(=C)C	Non-irritant	Train
EU_REACH: 1,1'-ethane-1,2-diylbis(4-nitrobenzene)	C1=CC(=CC=C1CCC2=CC=C(C=C2)[N+](=O)[O-])[N+](=O)[O-]	Non-irritant	Train
EU_REACH: 2-[4-(2-hydroxyethyl)piperazin-1-yl]ethanesulfonic acid	C1CN(CCN1CCO)CCS(=O)(=O)O	Non-irritant	Train
EU_REACH: 1,1'-(1,3-Phenylenedicarbonyl)diazepan-2-one	C1CCC(=O)N(CC1)C(=O)C2=CC(=CC=C2)C(=O)N3CCCCCC3=O	Non-irritant	Train
EU_REACH: 7,13-dicyclohexyl-5,15-dimethyl-9,11-dioxa-10-phosphatricyclo[10.4.0.0³,⁸]hexadeca-1(12),3(8),4,6,13,15-hexaen-10-ol	CC1=CC2=C(C(=C1)C3CCCCC3)OP(OC4=C(C2)C=C(C=C4C5CCCCC5)C)O	Non-irritant	Train
EU_REACH: 2-(2H-1,2,3-benzotriazol-2-yl)-6-(2-phenylpropan-2-yl)-4-(2,4,4-trimethylpentan-2-yl)phenol	CC(C)(C)CC(C)(C)C1=CC(=C(C(=C1)N2N=C3C=CC=CC3=N2)O)C(C)(C)C4=CC=CC=C4	Non-irritant	Train
EU_REACH: 2,2-bis[(decanoyloxy)methyl]butyl decanoate; 2,2-bis[(octanoyloxy)methyl]butyl decanoate; 2-[(decanoyloxy)methyl]-2-[(octanoyloxy)methyl]butyl decanoate	CCCCCCCCCC(=O)OCC(CC)(COC(=O)CCCCCCC)COC(=O)CCCCCCC	Non-irritant	Train
NZ_CCID: 1-Decanamine, N-decyl-N-methyl-	CCCCCCCCCCN(C)CCCCCCCCCC	Irritant	Train
JP_CHRIP: Butyl hydroxyacetate	CCCCOC(=O)CO	Non-irritant	Train
EU_REACH: 5,5'-{ethane-1,2-diylbis[thio-1,3,4-thiadiazole-5,2-diyldiazene-2,1-diyl(5-amino-3-tert-butyl-1H-pyrazole-4,1-diyl)]}diisophthalic acid	CC(C)(C)C1=NN(C(=C1N=NC2=NN=C(S2)SCCSC3=NN=C(S3)N=NC4=C(N(N=C4C(C)(C)C)C5=CC(=CC(=C5)C(=O)O)C(=O)O)N)N)C6=CC(=CC(=C6)C(=O)O)C(=O)O	Non-irritant	Train
EU_REACH: 4-methoxy-N-[4-(4-methyl-6-oxo-1,4,5,6-tetrahydropyridazin-3-yl)-2-nitrophenyl]benzamide	CC1CC(=O)NN=C1C2=CC(=C(C=C2)NC(=O)C3=CC=C(C=C3)OC)[N+](=O)[O-]	Non-irritant	Train
EU_REACH: N-[2-amino-4-(4-methyl-6-oxo-1,4,5,6-tetrahydropyridazin-3-yl)phenyl]-4-methoxybenzamide	CC1CC(=O)NN=C1C2=CC(=C(C=C2)NC(=O)C3=CC=C(C=C3)OC)N	Non-irritant	Train
EU_REACH: 4-amino-N-(4-carbamoylphenyl)benzamide	C1=CC(=CC=C1C(=O)NC2=CC=C(C=C2)C(=O)N)N	Non-irritant	Train
EU_REACH: N-[3,5-bis(2,2-dimethylpropanamido)phenyl]-2,2-dimethylpropanamide	CC(C)(C)C(=O)NC1=CC(=CC(=C1)NC(=O)C(C)(C)C)NC(=O)C(C)(C)C	Non-irritant	Train
NZ_CCID: 9,12-Octadecadienoyl chloride, (9Z,12Z)-	CCCCCC=CCC=CCCCCCCCC(=O)Cl	Irritant	Train
EU_REACH: (5Z)-5-(phenylmethylidene)imidazolidine-2,4-dione	C1=CC=C(C=C1)/C=C\2/C(=O)NC(=O)N2	Non-irritant	Train
EU_REACH: 2-({9-azatricyclo[9.4.0.0³,⁸]pentadeca-1(11),3(8),4,6,9,12,14-heptaen-10-yl}methyl)-2,3-dihydro-1H-isoindole-1,3-dione	C1C2=CC=CC=C2C(=NC3=CC=CC=C31)CN4C(=O)C5=CC=CC=C5C4=O	Non-irritant	Train
JP_CHRIP: Methylamine KR_NCIS: Methylamine; Methanamine, Monomethylamine NZ_CCID: Methanamine (methylamine) US_HSDB: Methylamine	CN	Irritant	Train
EU_REACH: 2-ethylhexyl 2-{[1,1'-biphenyl]-4-carbonyl}benzoate	CCCCC(CC)COC(=O)C1=CC=CC=C1C(=O)C2=CC=C(C=C2)C3=CC=CC=C3	Non-irritant	Train
JP_CHRIP: Ethanamine NZ_CCID: Ethanamine, anhydrous (ethylamine)	CCN	Irritant	Train
EU_REACH: (methylsulfanyl)methane JP_CHRIP: Dimethyl sulfide	CSC	Non-irritant	Train
AU_HCIS: 2-aminopropane JP_CHRIP: Isopropylamine NZ_CCID: 2-Propanamine US_HSDB: Isopropylamine	CC(C)N	Irritant	Train
EU_REACH: (S)-pyrrolidine-2-carboxamide	C1C[C@H](NC1)C(=O)N	Non-irritant	Train
JP_CHRIP: acetyl chloride NZ_CCID: Acetyl chloride US_HSDB: Acetyl chloride	CC(=O)Cl	Irritant	Train
JP_CHRIP: Dichloro(methy)lsilane KR_NCIS: Silane, dichloromethyl-	C[SiH](Cl)Cl	Irritant	Train
EU_REACH: 2-methyloxirane	CC1CO1	Non-irritant	Train
NZ_CCID: Cyclohexanamine, N-cyclohexyl-N-methyl-	CN(C1CCCCC1)C2CCCCC2	Irritant	Train
EU_REACH: 1,1,1,3,4,4,4-heptafluoro-3-(trifluoromethyl)butan-2-one	C(=O)(C(C(F)(F)F)(C(F)(F)F)F)C(F)(F)F	Non-irritant	Train
EU_REACH: 1,1,1,2,2,4,5,5,5-nonafluoro-4-(trifluoromethyl)pentan-3-one	C(=O)(C(C(F)(F)F)(C(F)(F)F)F)C(C(F)(F)F)(F)F	Non-irritant	Train
NZ_CCID: 2-Propanamine, 2-methyl-	CC(C)(C)N	Irritant	Train
JP_CHRIP: tert-Butyl mercaptan	CC(C)(C)S	Non-irritant	Train
JP_CHRIP: methanesulphonic acid KR_NCIS: Methanesulfonic acid NZ_CCID: Methanesulphonic acid	CS(=O)(=O)O	Irritant	Train
EU_REACH: 3-[(3-sulfanylpropanoyl)oxy]-2,2-bis({[(3-sulfanylpropanoyl)oxy]methyl})propyl 3-sulfanylpropanoate	C(CS)C(=O)OCC(COC(=O)CCS)(COC(=O)CCS)COC(=O)CCS	Non-irritant	Train
EU_REACH: tetramethylsilane	C[Si](C)(C)C	Non-irritant	Train
JP_CHRIP: Chlorotrimethylsilane NZ_CCID: Silane, chlorotrimethyl-	C[Si](C)(C)Cl	Irritant	Train
JP_CHRIP: Dichloro(dimethyl)silane NZ_CCID: Silane, dichlorodimethyl-	C[Si](C)(Cl)Cl	Irritant	Train
JP_CHRIP: Trichloro(methyl)silane NZ_CCID: Silane, trichloromethyl-	C[Si](Cl)(Cl)Cl	Irritant	Train
AU_HCIS: Hydroperoxide, 1,1-dimethylethyl JP_CHRIP: tert-Butyl hydroperoxide NZ_CCID: Hydroperoxide, 1,1-dimethylethyl, 70% aqueous solution US_HSDB: tert-Butyl hydroperoxide	CC(C)(C)OO	Irritant	Train
JP_CHRIP: Trichloro(vinyl)silane NZ_CCID: Trichlorovinylsilane	Cl[Si](Cl)(Cl)C=C	Irritant	Train
JP_CHRIP: 3,4-Dichloro-1-butene	ClCC(Cl)C=C	Non-irritant	Train
NZ_CCID: Trichloroacetyl chloride	C(=O)(C(Cl)(Cl)Cl)Cl	Irritant	Train
AU_HCIS: TCA (ISO) JP_CHRIP: Trichloroacetic acid KR_NCIS: Trichloroacetic acid NZ_CCID: Trichloroacetic acid	OC(=O)C(Cl)(Cl)Cl	Irritant	Train
JP_CHRIP: Trifluoroacetic acid NZ_CCID: Trifluoroacetic acid	OC(=O)C(F)(F)F	Irritant	Train
JP_CHRIP: 2-Ethylhexanoyl chloride	CCCCC(CC)C(=O)Cl	Irritant	Train
EU_REACH: 2-propynyl-butylcarbamate	CCCCNC(=O)OCC#C	Non-irritant	Train
EU_REACH: 616-307-3	C1=CC(=CC=C1N2C=CC(=O)N2)Cl	Non-irritant	Train
EU_REACH: decanoyl decaneperoxoate	CCCCCCCCCC(=O)OOC(=O)CCCCCCCCC	Non-irritant	Train
NZ_CCID: 2-Chloropropionyl chloride	CC(C(=O)Cl)Cl	Irritant	Train
NZ_CCID: Dimethyl acetylenedicarboxylate	COC(=O)C#CC(=O)OC	Irritant	Train
EU_REACH: (2R,3R,4R,5S)-6-(dimethylamino)hexane-1,2,3,4,5-pentol	CN(C)C[C@@H]([C@H]([C@@H]([C@@H](CO)O)O)O)O	Non-irritant	Train
JP_CHRIP: 2-Butene, 1,4-dichloro- NZ_CCID: 2-Butylene dichloride	ClCC=CCCl	Irritant	Train
EU_REACH: N-(2-hydroxyethyl)prop-2-enamide	C=CC(=O)NCCO	Non-irritant	Train
NZ_CCID: Nonanoyl chloride	CCCCCCCCC(=O)Cl	Irritant	Train
EU_REACH: {2-[2-(ethenyloxy)ethoxy]ethoxy}ethene	C=COCCOCCOC=C	Non-irritant	Train
EU_REACH: 3,6,9,12-tetraoxatetradeca-1,13-diene	C=COCCOCCOCCOC=C	Non-irritant	Train
NZ_CCID: Cyclopropylamine	C1CC1N	Irritant	Train
EU_REACH: 2-ethylhexyl 2-sulfanylacetate JP_CHRIP: 2-Ethylhexyl thioglycolate	CCCCC(CC)COC(=O)CS	Non-irritant	Train
NZ_CCID: Piperidine, 1-ethyl-	CCN1CCCCC1	Irritant	Train
NZ_CCID: 1-(Bromomethyl)-3-chlorobenzene	C1=CC(=CC(=C1)Cl)CBr	Irritant	Train
EU_REACH: 2-(4-{4-[4-(hydroxydiphenylmethyl)piperidin-1-yl]butanoyl}phenyl)-2-methylpropanoic acid	CC(C)(C1=CC=C(C=C1)C(=O)CCCN2CCC(CC2)C(C3=CC=CC=C3)(C4=CC=CC=C4)O)C(=O)O	Non-irritant	Train
NZ_CCID: Chlorotriphenylsilane	C1=CC=C(C=C1)[Si](C2=CC=CC=C2)(C3=CC=CC=C3)Cl	Irritant	Train
EU_REACH: bis(ethenyldimethylsilyl)amine	C[Si](C)(C=C)N[Si](C)(C)C=C	Non-irritant	Train
NZ_CCID: 4-Nitrophenyl chloroformate	C1=CC(=CC=C1[N+](=O)[O-])OC(=O)Cl	Irritant	Train
EU_REACH: phenyl dichlorophosphate NZ_CCID: Phenyl dichlorophosphate	C1=CC=C(C=C1)OP(=O)(Cl)Cl	Irritant	Train
JP_CHRIP: 1-Phenoxy-2-propanol	CC(O)COc1ccccc1	Non-irritant	Train
JP_CHRIP: 2-Amino-4-[hydroxy(methyl)phosphoryl]butanoic acid,ammonium salt; Glufosinate-ammonium	CP(=O)(O)CCC(N)C(=O)O[N+]	Non-irritant	Train
NZ_CCID: 2,4,6-Trimethylbenzenesulphonyl chloride	CC1=CC(=C(C(=C1)C)S(=O)(=O)Cl)C	Irritant	Train
NZ_CCID: 2-Bromo-4-nitrotoluene	CC1=C(C=C(C=C1)[N+](=O)[O-])Br	Irritant	Train
JP_CHRIP: Hexachlorocyclopentadiene KR_NCIS: Hexachlorocyclopentadiene	ClC1=C(Cl)C(Cl)(Cl)C(=C1Cl)Cl	Irritant	Train
NZ_CCID: 1,3-Dibromo-5,5-dimethylhydantoin	CC1(C(=O)N(C(=O)N1Br)Br)C	Irritant	Train
EU_REACH: (2-ethoxy-1-methyl-2-oxoethyl)-5-[2-chloro-4-(trifluoromethyl)phenoxy]-2-nitrobenzoate	CCOC(=O)C(C)OC(=O)C1=C(C=CC(=C1)OC2=C(C=C(C=C2)C(F)(F)F)Cl)[N+](=O)[O-]	Non-irritant	Train
EU_REACH: 2-methylprop-1-ene	CC(=CC(C)(C)CC(C)(C)C)C	Non-irritant	Train
EU_REACH: 2-{[2-hydroxy-5-methyl-3-(1-methylcyclohexyl)phenyl]methyl}-4-methyl-6-(1-methylcyclohexyl)phenol	CC1=CC(=C(C(=C1)C2(CCCCC2)C)O)CC3=C(C(=CC(=C3)C)C4(CCCCC4)C)O	Non-irritant	Train
NZ_CCID: Bromodiphenylmethane	C1=CC=C(C=C1)C(C2=CC=CC=C2)Br	Irritant	Train
EU_REACH: 3-butyl-1-[4-({4-[(butylcarbamoyl)amino]phenyl}methyl)phenyl]urea	CCCCNC(=O)NC1=CC=C(C=C1)CC2=CC=C(C=C2)NC(=O)NCCCC	Non-irritant	Train
EU_REACH: tris(2-methylnonacosyl) phosphite	CC(C)CCCCCCCCCCOP(OCCCCCCCCCCC(C)C)OCCCCCCCCCCC(C)C	Non-irritant	Train
NZ_CCID: Phosphorodichloridic acid, 4-nitrophenyl ester	C1=CC(=CC=C1[N+](=O)[O-])OP(=O)(Cl)Cl	Irritant	Train
JP_CHRIP: Divinyl sulfone NZ_CCID: Divinyl sulphone	C=CS(=O)(=O)C=C	Irritant	Train
AU_HCIS: dimethyl sulphate JP_CHRIP: Dimethyl sulfate KR_NCIS: Dimethyl sulfate NZ_CCID: Dimethyl sulphate	COS(=O)(=O)OC	Irritant	Train
NZ_CCID: Hexahydro-1,3,5-triethyl-s-triazine	CCN1CN(CN(C1)CC)CC	Irritant	Train
EU_REACH: 2,2'-[Ethylenebis(oxyphenyl-2,1-eneazo)]bis[N-(2,3-dihydro-2-oxo-1H-benzimidazol-5-yl)-3-oxobutyramide	CC(=O)C(C(=O)NC1=CC2=C(C=C1)NC(=O)N2)N=NC3=CC=CC=C3OCCOC4=CC=CC=C4N=NC(C(=O)C)C(=O)NC5=CC6=C(C=C5)NC(=O)N6	Non-irritant	Train
EU_REACH: dichloro(3-chloropropyl)methylsilane	C[Si](CCCCl)(Cl)Cl	Irritant	Train
EU_REACH: 2-chloro-1-fluoro-4-(trifluoromethyl)benzene	C1=CC(=C(C=C1C(F)(F)F)Cl)F	Non-irritant	Train
JP_CHRIP: Triethyl phosphate	CCOP(=O)(OCC)OCC	Non-irritant	Train
EU_REACH: 6-(4-methylbenzenesulfonamido)hexanoic acid	CC1=CC=C(C=C1)S(=O)(=O)NCCCCCC(=O)O	Non-irritant	Train
JP_CHRIP: 2,2'-Azobisisobutyronitrile	CC(C)(N=NC(C)(C)C#N)C#N	Non-irritant	Train
EU_REACH: 2-{4'-[difluoro(3,4,5-trifluorophenoxy)methyl]-3',5'-difluoro-[1,1'-biphenyl]-4-yl}-5-ethyloxane	CCC1CCC(OC1)C2=CC=C(C=C2)C3=CC(=C(C(=C3)F)C(OC4=CC(=C(C(=C4)F)F)F)(F)F)F	Non-irritant	Train
JP_CHRIP: 2-Bromobutane	CCC(C)Br	Non-irritant	Train
JP_CHRIP: Isobutylamine KR_NCIS: Isobutylamine	CC(C)CN	Irritant	Train
JP_CHRIP: Isobutyraldehyde	CC(C)C=O	Non-irritant	Train
JP_CHRIP: 2-Methyl-2-propenal KR_NCIS: 2-Methyl-2-propenal	CC(=C)C=O	Irritant	Train
JP_CHRIP: 1,2-Propanediamine NZ_CCID: 1,2-Diaminopropane	CC(N)CN	Irritant	Train
JP_CHRIP: 2-Butanol	CCC(C)O	Non-irritant	Train
JP_CHRIP: Methyl vinyl ketone KR_NCIS: Methyl vinyl ketone NZ_CCID: Methyl vinyl ketone	CC(=O)C=C	Irritant	Train
JP_CHRIP: 2-Propanone, 1-chloro- NZ_CCID: Chloroacetone	CC(=O)CCl	Irritant	Train
AU_HCIS: 2-Propanol, 1-amino- JP_CHRIP: 1-aminopropan-2-ol; isopropanolamine NZ_CCID: Aminopropanol	CC(O)CN	Irritant	Train
EU_REACH: 4-(2-{4-[2-(3-cyanophenyl)ethenyl]phenyl}ethenyl)benzonitrile	C1=CC(=CC(=C1)C#N)/C=C/C2=CC=C(C=C2)/C=C/C3=CC=C(C=C3)C#N	Non-irritant	Train
NZ_CCID: Propionyl chloride US_HSDB: Propionyl chloride	CCC(=O)Cl	Irritant	Train
JP_CHRIP: Chloroacetyl chloride KR_NCIS: Chloroacetyl chloride NZ_CCID: Chloroacetyl chloride US_HSDB: Chloroacetyl chloride	ClCC(=O)Cl	Irritant	Train
JP_CHRIP: Bromoacetic acid NZ_CCID: Bromoacetic acid US_HSDB: Bromoacetic acid	OC(=O)CBr	Irritant	Train
AU_HCIS: propionic acid … % JP_CHRIP: Propionic acid NZ_CCID: Propionic acid	CCC(=O)O	Irritant	Train
AU_HCIS: acrylic acid EU_REACH: prop-2-enoic acid JP_CHRIP: Acrylic acid KR_NCIS: 2-Propenoic acid; Acrylic acid NZ_CCID: Acrylic acid US_HSDB: Acrylic acid	OC(=O)C=C	Irritant	Train
AU_HCIS: chloroacetic acid JP_CHRIP: Chloroacetic acid [monochloroacetic acid] KR_NCIS: Chloroacetic acid NZ_CCID: Chloroacetic acid US_HSDB: Chloroacetic acid	OC(=O)CCl	Irritant	Train
JP_CHRIP: Hydroxyacetic acid NZ_CCID: Glycolic acid US_HSDB: HYDROXYACETIC ACID	OCC(=O)O	Irritant	Train
EU_REACH: N-methylacetamide	CC(=O)NC	Non-irritant	Train
AU_HCIS: peracetic acid . . . % JP_CHRIP: Peroxyacetic acid	CC(=O)OO	Irritant	Train
JP_CHRIP: methyl chloroformate NZ_CCID: Methyl chloroformate	COC(=O)Cl	Irritant	Train
NZ_CCID: Isobutyryl chloride	CC(C)C(=O)Cl	Irritant	Train
EU_REACH: 2-methylpropanoic acid JP_CHRIP: 2-Methylpropionic acid NZ_CCID: Propanoic acid, 2-methyl-	CC(C)C(=O)O	Irritant	Train
EU_REACH: (2S)-2-hydroxypropanoic acid JP_CHRIP: L-Lactic acid NZ_CCID: (S)-2-Hydroxypropanoic acid	C[C@H](O)C(=O)O	Irritant	Train
JP_CHRIP: dichloroacetyl chloride NZ_CCID: Dichloroacetyl chloride	ClC(Cl)C(=O)Cl	Irritant	Train
NZ_CCID: Oxalyl chloride	C(=O)(C(=O)Cl)Cl	Irritant	Train
JP_CHRIP: Methacrylamide	CC(=C)C(=O)N	Non-irritant	Train
AU_HCIS: methacrylic acid JP_CHRIP: Methacrylic acid NZ_CCID: 2-Propenoic acid, 2-methyl- (stabilised), (methacrylic acid)	CC(=C)C(=O)O	Irritant	Train
NZ_CCID: 2-Mercaptopropionic acid	CC(C(=O)O)S	Irritant	Train
JP_CHRIP: Dichloroacetic acid KR_NCIS: Dichloroacetic acid ; DCA NZ_CCID: Dichloroacetic acid US_HSDB: Dichloroacetic acid	OC(=O)C(Cl)Cl	Irritant	Train
EU_REACH: (±)-dihydro-3-hydroxy-4,4-dimethylfuran-2(3H)-one	CC1(COC(=O)C1O)C	Non-irritant	Train
NZ_CCID: Pempidine	CC1(CCCC(N1C)(C)C)C	Irritant	Train
EU_REACH: 2-Naphthalenecarboxamide, N,N'-(2,5-dimethyl-1,4-phenylene)bis[4-[2-(5-chloro-2-methylphenyl)diazenyl]-3-hydroxy-	CC1=C(C=C(C=C1)Cl)N=NC2=C(C(=CC3=CC=CC=C32)C(=O)NC4=CC(=C(C=C4C)NC(=O)C5=CC6=CC=CC=C6C(=C5O)N=NC7=C(C=CC(=C7)Cl)C)C)O	Non-irritant	Train
KR_NCIS: 3-Dodecyl-1-(2,2,6,6-tetramethyl-4-piperidinyl)-2,5-pyrrolidinedione	CCCCCCCCCCCCC1CC(=O)N(C1=O)C2CC(NC(C2)(C)C)(C)C	Irritant	Train
JP_CHRIP: Camphene (mixed optical isomers)	CC1(C)C2CCC(C2)C1=C	Non-irritant	Train
EU_REACH: 2,4-diazatetracyclo[12.4.0.0²,⁶.0⁷,¹²]octadeca-1(18),3,7,9,11,14,16-heptaen-3-amine	C1C2C3=CC=CC=C3CC4=CC=CC=C4N2C(=N1)N	Non-irritant	Train
EU_REACH: 4,4'-isopropylidenedicyclohexanol	CC(C)(C1CCC(CC1)O)C2CCC(CC2)O	Non-irritant	Train
JP_CHRIP: Bisphenol A	CC(C)(c1ccc(O)cc1)c1ccc(O)cc1	Non-irritant	Train
JP_CHRIP: Dichlorodiphenylsilane NZ_CCID: Diphenyldichlorosilane	Cl[Si](Cl)(c1ccccc1)c1ccccc1	Irritant	Train
AU_HCIS: α,α-dimethylbenzyl hydroperoxide JP_CHRIP: 1-Methyl-1-phenylethyl hydroperoxide NZ_CCID: Hydroperoxide, 1-methyl-1-phenylethyl 90-98%, cumene 2-10%	CC(C)(OO)c1ccccc1	Irritant	Train
JP_CHRIP: 4-tert-Pentylphenol	CCC(C)(C)c1ccc(O)cc1	Irritant	Train
EU_REACH: 5-methyl-2-(1-methylbutyl)-5-propyl-1,3-dioxane	CCCC(C)C1OCC(CO1)(C)CCC	Non-irritant	Train
EU_REACH: Resin acids and rosin acids, ester with glycerol	CC(C)C1=CC2=CC[C@@H]3[C@@]([C@H]2CC1)(CCC[C@@]3(C)C(=O)OCC(CO)O)C	Non-irritant	Train
NZ_CCID: 2-Bromobutyric acid	CCC(C(=O)O)Br	Irritant	Train
EU_REACH: 2-[(1E)-2-(2-methoxy-5-nitrophenyl)diazen-1-yl]-N-(2-methoxyphenyl)-3-oxobutanamide	CC(=O)C(C(=O)NC1=CC=CC=C1OC)N=NC2=C(C=CC(=C2)[N+](=O)[O-])OC	Non-irritant	Train
NZ_CCID: 1,1,3,3-tetramethylguanidine	CN(C)C(=N)N(C)C	Irritant	Train
EU_REACH: 1,1,1,2,2,3,3,4,4,5,5,6,6-tridecafluorooctane	CCC(C(C(C(C(C(F)(F)F)(F)F)(F)F)(F)F)(F)F)(F)F	Non-irritant	Train
EU_REACH: 2,4-dihydroxy-N-(3-hydroxypropyl)-3,3-dimethylbutanamide	CC(C)(CO)[C@H](C(=O)NCCCO)O	Non-irritant	Train
EU_REACH: 1,3-dichloro-2-(dichloromethyl)benzene	C1=CC(=C(C(=C1)Cl)C(Cl)Cl)Cl	Non-irritant	Train
EU_REACH: methyl dihydrogen phosphate	COP(=O)(O)O	Irritant	Train
EU_REACH: 2-[4-methyl-5-oxo-4-(propan-2-yl)-4,5-dihydro-1H-imidazol-2-yl]pyridine-3-carboxylic acid JP_CHRIP: (RS)-2-(4-Isopropyl-4-methyl-5-oxo-2-imidazolin-2-yl)nicotinic acid (synonym: imazapyr)	CC(C)C1(C)N=C(NC1=O)c1ncccc1C(=O)O	Non-irritant	Train
NZ_CCID: Phosphine oxide, tributyl-	CCCCP(=O)(CCCC)CCCC	Irritant	Train
NZ_CCID: Acryloyl chloride US_HSDB: Acrylyl chloride	C=CC(=O)Cl	Irritant	Train
EU_REACH: 4-({5-cyano-4-methyl-6-[(4-sulfophenyl)amino]pyridin-2-yl}amino)benzene-1-sulfonic acid	CC1=CC(=NC(=C1C#N)NC2=CC=C(C=C2)S(=O)(=O)O)NC3=CC=C(C=C3)S(=O)(=O)O	Non-irritant	Train
EU_REACH: (2S,4S)-4-(phenylsulfanyl)pyrrolidine-2-carboxylic acid	C1[C@@H](CN[C@@H]1C(=O)O)SC2=CC=CC=C2	Non-irritant	Train
EU_REACH: 4-methyldec-3-en-5-ol	CCCCCC(/C(=C/CC)/C)O	Non-irritant	Train
EU_REACH: 2-[(1E)-2-(2-methoxyphenyl)diazen-1-yl]-3-oxo-N-(2-oxo-2,3-dihydro-1H-1,3-benzodiazol-5-yl)butanamide	CC(=O)C(C(=O)NC1=CC2=C(C=C1)NC(=O)N2)N=NC3=CC=CC=C3OC	Non-irritant	Train
EU_REACH: 1-hydroxy-1,2-dihydropyridin-2-one	C1=CC(=O)N(C=C1)O	Non-irritant	Train
EU_REACH: (4E)-3-methylcyclopentadec-4-en-1-one; (5E)-3-methylcyclopentadec-5-en-1-one; (5Z)-3-methylcyclopentadec-5-en-1-one	C/C/1=C/CCCCCCCCCCCCC1=O	Non-irritant	Train
NZ_CCID: 3-Bromobenzyl bromide	C1=CC(=CC(=C1)Br)CBr	Irritant	Train
NZ_CCID: Dichlorophenylphosphine oxide	C1=CC=C(C=C1)P(=O)(Cl)Cl	Irritant	Train
NZ_CCID: 3-Methoxybenzyl chloride	COC1=CC=CC(=C1)CCl	Irritant	Train
EU_REACH: 4-chlorobutyl 3-chloropropanoate	C(CCCl)COC(=O)CCCl	Non-irritant	Train
EU_REACH: 4-(4-butylphenyl)-4'-ethyl-3-fluoro-1,1'-biphenyl	CCCCC1=CC=C(C=C1)C2=C(C=C(C=C2)C3=CC=C(C=C3)CC)F	Non-irritant	Train
JP_CHRIP: 2,2,6,6-Tetramethylpiperidin-4-one NZ_CCID: 2,2,6,6-Tetramethyl-4-piperidone	CC1(C)CC(=O)CC(C)(C)N1	Irritant	Train
EU_REACH: 4-(butoxymethyl)-2-methoxyphenol	CCCCOCC1=CC(=C(C=C1)O)OC	Non-irritant	Train
NZ_CCID: Diphenylcarbamyl chloride	C1=CC=C(C=C1)N(C2=CC=CC=C2)C(=O)Cl	Irritant	Train
NZ_CCID: Ethanol, 2-((2-(2-(dimethylamino)ethoxy)ethyl)methylamino)-	CN(C)CCOCCN(C)CCO	Irritant	Train
EU_REACH: 2-(4-{4-[4-(hydroxydiphenylmethyl)piperidin-1-yl]but-1-yn-1-yl}phenyl)-2-methylpropanoic acid	CC(C)(C1=CC=C(C=C1)C#CCCN2CCC(CC2)C(C3=CC=CC=C3)(C4=CC=CC=C4)O)C(=O)O	Non-irritant	Train
JP_CHRIP: 2-ethylamino-4-isopropylamino-6-methylthio-1,3,5-triazine; Ametryn	CCNc1nc(NC(C)C)nc(SC)n1	Non-irritant	Train
EU_REACH: naphthalene-1,5-diol	C1=CC2=C(C=CC=C2O)C(=C1)O	Non-irritant	Train
EU_REACH: 4-cyanophenyl 4-{[6-(prop-2-enoyloxy)hexyl]oxy}benzoate	C=CC(=O)OCCCCCCOC1=CC=C(C=C1)C(=O)OC2=CC=C(C=C2)C#N	Non-irritant	Train
EU_REACH: methyl 4-[(2,5-dichlorophenyl)carbamoyl]-2-nitrobenzoate	COC(=O)C1=C(C=C(C=C1)C(=O)NC2=C(C=CC(=C2)Cl)Cl)[N+](=O)[O-]	Non-irritant	Train
EU_REACH: 1-(DIPHENYLMETHYL)PIPERAZINE	C1CN(CCN1)C(C2=CC=CC=C2)C3=CC=CC=C3	Non-irritant	Train
EU_REACH: 2-ethyl-9,10-anthraquinone	CCC1=CC2=C(C=C1)C(=O)C3=CC=CC=C3C2=O	Non-irritant	Train
EU_REACH: 3-amino-2-chloro-6-methylphenol	CC1=C(C(=C(C=C1)N)Cl)O	Non-irritant	Train
EU_REACH: 3,6-bis(4-methylphenyl)-1H,2H,4H,5H-pyrrolo[3,4-c]pyrrole-1,4-dione	CC1=CC=C(C=C1)C2=C3C(=C(N2)O)C(=NC3=O)C4=CC=C(C=C4)C	Non-irritant	Train
JP_CHRIP: 9,10-Anthraquinone	O=C1c2ccccc2C(=O)c2ccccc12	Non-irritant	Train
EU_REACH: (1r,1's,4r,4'r)-4-(4-methylphenyl)-4'-propyl-1,1'-bi(cyclohexane)	CCCC1CCC(CC1)C2CCC(CC2)C3=CC=C(C=C3)C	Non-irritant	Train
JP_CHRIP: Diisobutyl phthalate	CC(C)COC(=O)c1ccccc1C(=O)OCC(C)C	Non-irritant	Train
JP_CHRIP: Di-n-butyl phthalate	CCCCOC(=O)c1ccccc1C(=O)OCCCC	Non-irritant	Train
EU_REACH: (1R,2S,5R)-5-methyl-2-(propan-2-yl)-N-[2-(pyridin-2-yl)ethyl]cyclohexanecarboxamide	C[C@@H]1CC[C@H]([C@@H](C1)C(=O)NCCC2=CC=CC=N2)C(C)C	Non-irritant	Train
AU_HCIS: 4-nonylphenol, branched JP_CHRIP: 4-Nonylphenol (branched) KR_NCIS: Nonylphenols NZ_CCID: Nonylphenol, 4-branched	CC(C)CCCCCCc1ccc(O)cc1	Irritant	Train
EU_REACH: 2-[[4-(diethylamino)-2-methylphenyl]azo]-5-nitrobenzene-1,3-dicarbonitrile	CCN(CC)C1=CC(=C(C=C1)N=NC2=C(C=C(C=C2C#N)[N+](=O)[O-])C#N)C	Non-irritant	Train
EU_REACH: 1,3,5-triisopropyl-2,4-dinitrobenzene	CC(C)C1=CC(=C(C(=C1[N+](=O)[O-])C(C)C)[N+](=O)[O-])C(C)C	Non-irritant	Train
KR_NCIS: Bis(1,1-dimethylethyl)[[(trifluoromethyl)sulfonyl]oxy]silyl 1,1,1-trifluoromethanesulfonate	CC(C)(C)[Si](C(C)(C)C)(OS(=O)(=O)C(F)(F)F)OS(=O)(=O)C(F)(F)F	Irritant	Train
EU_REACH: 4-(1-phenylethyl)benzene-1,3-diol	CC(C1=CC=CC=C1)C2=C(C=C(C=C2)O)O	Irritant	Train
EU_REACH: 2,3,3a,4,7,7a-hexahydro-1H-isoindole-1,3-dione	C1C=CCC2C1C(=O)NC2=O	Non-irritant	Train
NZ_CCID: 1-Naphthalenesulphonyl chloride	C1=CC=C2C(=C1)C=CC=C2S(=O)(=O)Cl	Irritant	Train
EU_REACH: 5-hept-6-enyloxolan-2-one	C=CCCCCCC1CCC(=O)O1	Non-irritant	Train
JP_CHRIP: Chlorinated paraffin (C=14-17)	CC(CC(CC(CCCC(CC(CC(C)Cl)Cl)Cl)Cl)Cl)Cl	Non-irritant	Train
KR_NCIS: N-Methyl-2,4-cyclopentadiene-1-ethanamine	CNCCC1C=CC=C1	Irritant	Train
EU_REACH: 2-(trifluoromethyl)benzenesulfonyl isocyanate	C1=CC=C(C(=C1)C(F)(F)F)S(=O)(=O)N=C=O	Non-irritant	Train
KR_NCIS: Tridecylamine, branched and linear	CCCC(CC)CCCCCCCN	Irritant	Train
EU_REACH: 2-(2-oxoimidazolidin-1-yl)ethyl methacrylate	CC(=C)C(=O)OCCN1CCNC1=O	Non-irritant	Train
EU_REACH: 9-ethyl-9H-carbazole	CCN1C2=CC=CC=C2C3=CC=CC=C31	Non-irritant	Train
NZ_CCID: 1-(Chloromethyl) naphthalene	C1=CC=C2C(=C1)C=CC=C2CCl	Irritant	Train
EU_REACH: 617-879-7	CC1=C(C=CC=C1NC(=O)OCCCCCCCCCCC(C)C)NC(=O)NCC2=CC(=CC=C2)CNC(=O)NC3=C(C(=CC=C3)NC(=O)OCCCCCCCCCCC(C)C)C	Non-irritant	Train
EU_REACH: (3AS,4S,6AR)-4-METHOXYTETRAHYDROFURO[3,4- B]FURAN-2(3H)-ONE	CO[C@@H]1[C@H]2CC(=O)O[C@H]2CO1	Non-irritant	Train
EU_REACH: [(2R,3R,4R,5S,6S)-3,4,5-tris(acetyloxy)-6-(3-{[5-(4-fluorophenyl)thiophen-2-yl]methyl}-4-methylphenyl)oxan-2-yl]methyl acetate	CC1=C(C=C(C=C1)[C@H]2[C@@H]([C@H]([C@@H]([C@H](O2)COC(=O)C)OC(=O)C)OC(=O)C)OC(=O)C)CC3=CC=C(S3)C4=CC=C(C=C4)F	Non-irritant	Train
EU_REACH: Benzoic acid, 4-[ (1-oxodecyl) oxy]-	CCCCCCCCCC(=O)OC1=CC=C(C=C1)C(=O)O	Non-irritant	Train
EU_REACH: 3,3,10,10-tetramethoxy-2,11-dioxa-3,10-disiladodecane	CO[Si](CCCCCC[Si](OC)(OC)OC)(OC)OC	Non-irritant	Train
EU_REACH: octadecanedioic acid	C(CCCCCCCCC(=O)O)CCCCCCCC(=O)O	Non-irritant	Train
EU_REACH: Bis(2-ethylhexyl) 2-(4-hydroxy-3,5-dimethoxybenzyl)propanedioate	CCCCC(CC)COC(=O)C(CC1=CC(=C(C(=C1)OC)O)OC)C(=O)OCC(CC)CCCC	Non-irritant	Train
EU_REACH: ethyl {[4-(5-oxo-4,5-dihydro-1,2,4-oxadiazol-3-yl)phenyl]amino}acetate	CCOC(=O)CNC1=CC=C(C=C1)C2=NOC(=O)N2	Non-irritant	Train
EU_REACH: (4Z)-hept-4-en-2-yl salicylate	CC/C=C\CC(C)OC(=O)C1=CC=CC=C1O	Non-irritant	Train
EU_REACH: N-{2-[(4,6-dimethoxy-1,3,5-triazin-2-yl)carbonyl]-6-fluorophenyl}-1,1-difluoro-N-methylmethanesulfonamide	CN(C1=C(C=CC=C1F)C(=O)C2=NC(=NC(=N2)OC)OC)S(=O)(=O)C(F)F	Non-irritant	Train
NZ_CCID: 4-Toluoyl chloride	CC1=CC=C(C=C1)C(=O)Cl	Irritant	Train
JP_CHRIP: Mucochloric acid NZ_CCID: Dichloromalealdehydic acid	OC(=O)/C(=C(/Cl)\C=O)/Cl	Irritant	Train
EU_REACH: (2R,3R)-2,3-dihydroxybutanedioic acid	[C@@H]([C@H](C(=O)O)O)(C(=O)O)O	Non-irritant	Train
EU_REACH: N-{3',4'-dichloro-5-fluoro-[1,1'-biphenyl]-2-yl}acetamide	CC(=O)NC1=C(C=C(C=C1)F)C2=CC(=C(C=C2)Cl)Cl	Non-irritant	Train
EU_REACH: 3',4'-dichloro-5-fluorobiphenyl-2-amine	C1=CC(=C(C=C1C2=C(C=CC(=C2)F)N)Cl)Cl	Non-irritant	Train
EU_REACH: (1S)-1-(2,6-dichloro-3-fluorophenyl)ethan-1-ol	C[C@@H](C1=C(C=CC(=C1Cl)F)Cl)O	Non-irritant	Train
EU_REACH: 5-bromo-3-[(1R)-1-(2,6-dichloro-3-fluorophenyl)ethoxy]pyridin-2-amine	C[C@H](C1=C(C=CC(=C1Cl)F)Cl)OC2=C(N=CC(=C2)Br)N	Non-irritant	Train
EU_REACH: (1R)-1-[(4R,4aR,8aS)-2,6-bis(4-methylphenyl)-hexahydro-[1,3]dioxino[5,4-d][1,3]dioxin-4-yl]ethane-1,2-diol	C/C(=C(/O)\[C@H](O)[C@@H](O)[C@H](O)[C@H](O)/C(=C(/C1=CC=CC=C1)\C)/O)/C2=CC=CC=C2	Non-irritant	Train
EU_REACH: N-[ethenyl(N-ethylacetamido)methylsilyl]-N-ethylacetamide	CCN(C(=O)C)[Si](C)(C=C)N(CC)C(=O)C	Non-irritant	Train
EU_REACH: 3-(dodecylsulfanyl)-1-[(1S,2R)-2,6,6-trimethylcyclohex-3-en-1-yl]butan-1-one	CCCCCCCCCCCCSC(C)CC(=O)[C@@H]1[C@H](C=CCC1(C)C)C	Non-irritant	Train
NZ_CCID: 1-Naphthalenecarbonyl chloride	C1=CC=C2C(=C1)C=CC=C2C(=O)Cl	Irritant	Train
EU_REACH: 2-ethoxy-N-hydroxybenzenecarboximidamide	CCOC1=CC=CC=C1/C(=N/O)/N	Non-irritant	Train
EU_REACH: 632-619-2	CC(C)C1C2CCC1C3=C2C=CC=C3NC(=O)C4=CN(N=C4C(F)F)C	Non-irritant	Train
EU_REACH: 2-tert-butylphenol JP_CHRIP: 2-tert-Butylphenol NZ_CCID: 2-t-Butylphenol	CC(C)(C)c1ccccc1O	Irritant	Train
EU_REACH: [(5-chloroquinolin-8-yl)oxy]acetic acid	C1=CC2=C(C=CC(=C2N=C1)OCC(=O)O)Cl	Non-irritant	Train
EU_REACH: 1-{3-[(3-{2,8,9-trioxa-5-aza-1-silabicyclo[3.3.3]undecan-1-yl}propyl)disulfanyl]propyl}-2,8,9-trioxa-5-aza-1-silabicyclo[3.3.3]undecane	C1CO[Si]2(OCCN1CCO2)CCCSSCCC[Si]34OCCN(CCO3)CCO4	Non-irritant	Train
JP_CHRIP: 2-tert-Butyl-5-methylphenol	Cc1ccc(c(O)c1)C(C)(C)C	Irritant	Train
EU_REACH: 2-(4-chlorophenyl)-2-[(1H-1,2,4-triazol-1-yl)methyl]hexanenitrile JP_CHRIP: myclobutanil; 2-(4-chlorophenyl)-2-(1H-1,2,4-triazol-1-ylmethyl)hexanenitrile	CCCCC(Cn1cncn1)(C#N)c1ccc(Cl)cc1	Non-irritant	Train
JP_CHRIP: 2-Nitrotoluene	Cc1ccccc1[N+](=O)[O-]	Non-irritant	Train
JP_CHRIP: 2-(1-Methylpropyl)-4,6-dinitrophenol	CCC(C)c1cc(cc(c1O)[N+](=O)[O-])[N+](=O)[O-]	Irritant	Train
EU_REACH: 3,6-bis({[1,1'-biphenyl]-4-yl})-1H,2H,4H,5H-pyrrolo[3,4-c]pyrrole-1,4-dione	C1=CC=C(C=C1)C2=CC=C(C=C2)C3=C4C(=C(N3)O)C(=NC4=O)C5=CC=C(C=C5)C6=CC=CC=C6	Non-irritant	Train
NZ_CCID: Phthaloyl dichloride	C1=CC=C(C(=C1)C(=O)Cl)C(=O)Cl	Irritant	Train
EU_REACH: 2-amino-5-cyano-N,3-dimethylbenzamide	CC1=CC(=CC(=C1N)C(=O)NC)C#N	Non-irritant	Train
EU_REACH: 6'-(dibutylamino)-3'-methyl-2'-(phenylamino)-3H-spiro[2-benzofuran-1,9'-xanthen]-3-one	CCCCN(CCCC)C1=CC2=C(C=C1)C3(C4=CC=CC=C4C(=O)O3)C5=C(O2)C=C(C(=C5)NC6=CC=CC=C6)C	Non-irritant	Train
EU_REACH: ethyl 5-oxo-1-phenyl-4,5-dihydro-1H-pyrazole-3-carboxylate	CCOC(=O)C1=NN(C(=O)C1)C2=CC=CC=C2	Non-irritant	Train
EU_REACH: phenyl N-(4,6-dimethoxypyrimidin-2-yl)carbamate	COC1=CC(=NC(=N1)NC(=O)OC2=CC=CC=C2)OC	Non-irritant	Train
EU_REACH: 1,4-dimethoxy-2-nitrobenzene	COC1=CC(=C(C=C1)OC)[N+](=O)[O-]	Non-irritant	Train
EU_REACH: 4-methoxy-3-nitrobenzoic acid	COC1=C(C=C(C=C1)C(=O)O)[N+](=O)[O-]	Non-irritant	Train
EU_REACH: 2-[2-(oxolan-2-yl)propan-2-yl]oxolane	CC(C)(C1CCCO1)C2CCCO2	Non-irritant	Train
JP_CHRIP: o-sec-Butylphenol	CCC(C)c1ccccc1O	Irritant	Train
EU_REACH: 2,4-dichlorobenzoyl chloride NZ_CCID: 2,4-Dichlorobenzoyl chloride	C1=CC(=C(C=C1Cl)Cl)C(=O)Cl	Irritant	Train
EU_REACH: methyl 4-(isocyanatosulfonyl)-5-methylthiophene-3-carboxylate	CC1=C(C(=CS1)C(=O)OC)S(=O)(=O)N=C=O	Non-irritant	Train
JP_CHRIP: thymol NZ_CCID: Thymol US_HSDB: THYMOL	CC(C)c1ccc(C)cc1O	Irritant	Train
EU_REACH: 2-(4-fluorophenyl)-5-(5-iodo-2-methylbenzyl)thiophene	CC1=C(C=C(C=C1)I)CC2=CC=C(S2)C3=CC=C(C=C3)F	Non-irritant	Train
EU_REACH: 2,4-dihydroxybenzoic acid	C1=CC(=C(C=C1O)O)C(=O)O	Non-irritant	Train
EU_REACH: 2,4-dimethyl-1-nitrobenzene	CC1=CC(=C(C=C1)[N+](=O)[O-])C	Non-irritant	Train
EU_REACH: Glucose OxidaseIUBMB 1.1.3.4	C([C@@H]1[C@H]([C@@H]([C@H]([C@@H](O1)O)O)O)O)O	Non-irritant	Train
EU_REACH: 2-hydroxybenzaldehyde	C1=CC=C(C(=C1)C=O)O	Non-irritant	Train
JP_CHRIP: o-Anisidine	COc1ccccc1N	Non-irritant	Train
EU_REACH: 4'-Ethyl-3-fluorbiphenyl-4-boronic acid	B(C1=C(C=C(C=C1)C2=CC=C(C=C2)CC)F)(O)O	Non-irritant	Train
EU_REACH: 2,4-dichloro-7H-pyrrolo[2,3-d]pyrimidine	C1=CNC2=C1C(=NC(=N2)Cl)Cl	Non-irritant	Train
EU_REACH: 2-[(1E)-2-{3,3'-dichloro-4'-[(1E)-2-[2-oxo-1-(phenylcarbamoyl)propyl]diazen-1-yl]-[1,1'-biphenyl]-4-yl}diazen-1-yl]-3-oxo-N-phenylbutanamide; 2-[(1E)-2-{3,3'-dichloro-4'-[(1E)-2-{1-[(4-methoxyphenyl)carbamoyl]-2-oxopropyl}diazen-1-yl]-[1,1'-biphenyl]-4-yl}diazen-1-yl]-3-oxo-N-phenylbutanamide; 2-[(1E)-2-{3,3'-dichloro-4'-[(1E)-2-{1-[(4-methoxyphenyl)carbamoyl]-2-oxopropyl}diazen-1-yl]-[…	CC(=O)C(C(=O)NC1=CC=CC=C1)N=NC2=C(C=C(C=C2)C3=CC(=C(C=C3)N=NC(C(=O)C)C(=O)NC4=CC=C(C=C4)OC)Cl)Cl	Non-irritant	Train
EU_REACH: 2-[(1E)-2-{3,3'-dichloro-4'-[(1E)-2-{1-[(2,4-dimethylphenyl)carbamoyl]-2-oxopropyl}diazen-1-yl]-[1,1'-biphenyl]-4-yl}diazen-1-yl]-N-(2,4-dimethylphenyl)-3-oxobutanamide; N-(4-chloro-2,5-dimethoxyphenyl)-2-[(1E)-2-{3,3'-dichloro-4'-[(1E)-2-{1-[(2,4-dimethylphenyl)carbamoyl]-2-oxopropyl}diazen-1-yl]-[1,1'-biphenyl]-4-yl}diazen-1-yl]-3-oxobutanamide; N-(4-chloro-2,5-dimethoxyphenyl)-2-[(1E…	CC1=CC(=C(C=C1)NC(=O)C(C(=O)C)N=NC2=C(C=C(C=C2)C3=CC(=C(C=C3)N=NC(C(=O)C)C(=O)NC4=CC(=C(C=C4OC)Cl)OC)Cl)Cl)C	Non-irritant	Train
JP_CHRIP: 1-(N-Phenylamino)naphthalene	N(c1ccccc1)c1cccc2ccccc12	Non-irritant	Train
NZ_CCID: Polyethylene glycol tridecyl ether phosphate	CCCCCCCCCCCCCOCCOP(=O)(O)O	Irritant	Train
AU_HCIS: Poly[oxy(methyl-1,2-ethanediyl)], .alpha.-(2-aminomethylethyl)-.omega.-(2-aminomethylethoxy)- NZ_CCID: Diaminopolypropylene glycol	C1[C@@H]([C@H](CN1)O)O	Irritant	Train
EU_REACH: 12,12-bis[(2-hydroxypropoxy)methyl]-5,8,16,19-tetramethyl-4,7,10,14,17,20-hexaoxatricosane-2,22-diol; 12-[(2-hydroxypropoxy)methyl]-12-{[2-(2-hydroxypropoxy)propoxy]methyl}-5,8,16-trimethyl-4,7,10,14,17-pentaoxaicosane-2,19-diol; 9,9-bis({[2-(2-hydroxypropoxy)propoxy]methyl})-5,13-dimethyl-4,7,11,14-tetraoxaheptadecane-2,16-diol	C(CO)COCC(COCCCO)(COCCCO)COCCCO	Non-irritant	Train
EU_REACH: (3-Fluor-4'-propyl[1,1'-biphenyl]-4-yl)-boric acid	B(C1=C(C=C(C=C1)C2=CC=C(C=C2)CCC)F)(O)O	Non-irritant	Train
EU_REACH: 4-[(4,6-bis{[3-(diethylamino)propyl]amino}-1,3,5-triazin-2-yl)amino]-N-[2-(4,5,6,7-tetrachloro-1,3-dioxo-2,3-dihydro-1H-inden-2-yl)quinolin-8-yl]benzenesulfonamide	CCN(CC)CCCNC1=NC(=NC(=N1)NC2=CC=C(C=C2)S(=O)(=O)NC3=CC=CC4=C3N=C(C=C4)C5C(=O)C6=C(C5=O)C(=C(C(=C6Cl)Cl)Cl)Cl)NCCCN(CC)CC	Non-irritant	Train
EU_REACH: ethyl 2-({[(4-chloro-6-methoxypyrimidin-2-yl)carbamoyl]amino}sulfonyl)benzoate	CCOC(=O)C1=CC=CC=C1S(=O)(=O)NC(=O)NC2=NC(=CC(=N2)Cl)OC	Non-irritant	Train
NZ_CCID: Diphenylmethyl chloride	C1=CC=C(C=C1)C(C2=CC=CC=C2)Cl	Irritant	Train
EU_REACH: 1,2-dimethoxybenzene	COC1=CC=CC=C1OC	Non-irritant	Train
KR_NCIS: N,N-Bis(2-ethylhexyl)-[(1,2,4-triazol-1-yl)methyl] amine NZ_CCID: 1H-1,2,4-Triazole-1-methanamine, N,N-bis(2-ethylhexyl)-	CCCCC(CC)CN(CC(CC)CCCC)CN1C=NC=N1	Irritant	Train
EU_REACH: (3S)-3-[4-(2-chloro-5-iodobenzoyl)phenoxy]oxolane	C1COC[C@H]1OC2=CC=C(C=C2)C(=O)C3=C(C=CC(=C3)I)Cl	Non-irritant	Train
EU_REACH: 1-bromo-4-(trans-4-ethylcyclohexyl)benzene	CCC1CCC(CC1)C2=CC=C(C=C2)Br	Irritant	Train
EU_REACH: [(3S,4R,4aR,6S,6aS,12R,12aS,12bS)-3-(cyclopropanecarbonyloxy)-6,12-dihydroxy-4,6a,12btrimethyl-11-oxo-9-(pyridin-3-yl)-1,2,3,4,4a,5,6,6a,12a,12b-decahydro-11H,12Hbenzo[f]pyrano[4,3-b]chromen-4-yl]methylcyclopropanecarboxylate	C[C@]12CC[C@@H]([C@@]([C@@H]1C[C@@H]([C@@]3([C@@H]2[C@H](C4=C(O3)C=C(OC4=O)C5=CN=CC=C5)O)C)O)(C)COC(=O)C6CC6)OC(=O)C7CC7	Non-irritant	Train
EU_REACH: 2,2-bis(hydroxymethyl)propane-1,3-diol; 3-(prop-2-en-1-yloxy)prop-1-ene	C=CCOCC(CO)(CO)CO	Non-irritant	Train
JP_CHRIP: N,N-Diethylaniline	CCN(CC)c1ccccc1	Non-irritant	Train
KR_NCIS: Branched 2-nonylphenol	CCCC[C@H](CCC)CC1=CC=CC=C1O	Irritant	Train
EU_REACH: [diamino(sulfanylidene)-λ⁵-phosphanyl](propyl)amine	CCCNP(=S)(N)N	Non-irritant	Train
EU_REACH: Sorbitan, octanoate (2:3)	CCCCCCCC(=O)OC([C@@H]([C@H]([C@@H]([C@@H](CO)O)O)O)O)O	Non-irritant	Train
EU_REACH: N-(3-{5-bromo-1H-pyrrolo[2,3-b]pyridine-3-carbonyl}-2,4-difluorophenyl)propane-1-sulfonamide	CCCS(=O)(=O)NC1=C(C(=C(C=C1)F)C(=O)C2=CNC3=C2C=C(C=N3)Br)F	Non-irritant	Train
JP_CHRIP: 3-aminopropyltriethoxysilane NZ_CCID: 3-(Triethoxysilyl) propylamine	CCO[Si](CCCN)(OCC)OCC	Irritant	Train
EU_REACH: 3,3'-dimethylbiphenyl-4,4'-diyl diisocyanate	CC1=C(C=CC(=C1)C2=CC(=C(C=C2)N=C=O)C)N=C=O	Non-irritant	Train
NZ_CCID: 1,1,1,3,3,3-Hexafluoro-2-propanol	C(C(F)(F)F)(C(F)(F)F)O	Irritant	Train
NZ_CCID: 1,1,3-Trichloroacetone	C(C(=O)C(Cl)Cl)Cl	Irritant	Train
EU_REACH: N-(2-methoxyphenyl)-3-oxobutanamide	CC(=O)CC(=O)NC1=CC=CC=C1OC	Non-irritant	Train
EU_REACH: Bis[2-(2-ethoxyethoxy)ethyl] cyclohexane-1,4-dicarboxylate	CCOCCOCCOC(=O)C1CCC(CC1)C(=O)OCCOCCOCC	Non-irritant	Train
EU_REACH: 4-trans-Pentyl-4'-trans-propyl-[1,1'-bicyclohexyl]	CCCCCC1CCC(CC1)C2CCC(CC2)CCC	Non-irritant	Train
EU_REACH: methyl 3-methylbut-2-enoate	CC(=CC(=O)OC)C	Non-irritant	Train
EU_REACH: diisopropyl succinate	CC(C)OC(=O)CCC(=O)OC(C)C	Non-irritant	Train
NZ_CCID: Phenylpiperazine	C1CN(CCN1)C2=CC=CC=C2	Irritant	Train
EU_REACH: 2-methyl-4-phenylpentan-1-ol	CC(CC(C)C1=CC=CC=C1)CO	Non-irritant	Train
NZ_CCID: 2-(2-Aminoethoxy) ethanol	C(COCCO)N	Irritant	Train
NZ_CCID: Triethylene glycol diamine	C(COCCOCCN)N	Irritant	Train
NZ_CCID: 4-Amino-N,N-diethylaniline	CCN(CC)C1=CC=C(C=C1)N	Irritant	Train
NZ_CCID: 2-Naphthalenesulphonyl chloride	C1=CC=C2C=C(C=CC2=C1)S(=O)(=O)Cl	Irritant	Train
EU_REACH: [(2-methoxyphenyl)amino]methanesulfonic acid	COC1=CC=CC=C1NCS(=O)(=O)O	Non-irritant	Train
NZ_CCID: 2-Methylbenzoyl chloride	CC1=CC=CC=C1C(=O)Cl	Irritant	Train
EU_REACH: N,N'-Di-sec-butyl-1,1-dimethylsilanediamine	CCC(C)N[Si](C)(C)NC(C)CC	Irritant	Train
EU_REACH: 2-decyltetradecanoic acid	CCCCCCCCCCCCC(CCCCCCCCCC)C(=O)O	Non-irritant	Train
EU_REACH: 2-octyldodecyl 3-methylheptadecanoate	CCCCCCCCCCC(CCCCCCCC)COC(=O)CCCCCCCCCCCCCCC(C)C	Non-irritant	Train
EU_REACH: N-(4-carbamoylphenyl)-4-methoxy-3-nitrobenzamide	COC1=C(C=C(C=C1)C(=O)NC2=CC=C(C=C2)C(=O)N)[N+](=O)[O-]	Non-irritant	Train
EU_REACH: N-(4-carbamoylphenyl)-4-nitrobenzamide	C1=CC(=CC=C1C(=O)N)NC(=O)C2=CC=C(C=C2)[N+](=O)[O-]	Non-irritant	Train
EU_REACH: 5-nitro-1,3-dihydro-2H-benzimidazol-2-one	C1=CC2=C(C=C1[N+](=O)[O-])NC(=O)N2	Non-irritant	Train
EU_REACH: (2E)-3-methyl-5-phenylpent-2-enenitrile	C/C(=C\C#N)/CCC1=CC=CC=C1	Non-irritant	Train
EU_REACH: 3-[(3-{[(2-cyanoethyl)amino]methyl}-3,5,5-trimethylcyclohexyl)amino]propanenitrile	CC1(CC(CC(C1)(C)CNCCC#N)NCCC#N)C	Non-irritant	Train
EU_REACH: ethyl benzoylacetate	CCOC(=O)CC(=O)C1=CC=CC=C1	Non-irritant	Train
JP_CHRIP: Propyl 4-hydroxybenzoate	CCCOC(=O)c1ccc(O)cc1	Non-irritant	Train
EU_REACH: 2-(4-chlorophenyl)-3-cyclopropyl-1-(1H-1,2,4-triazol-1-yl)butan-2-ol	CC(C1CC1)C(CN2C=NC=N2)(C3=CC=C(C=C3)Cl)O	Non-irritant	Train
EU_REACH: 2-(benzoyloxy)ethyl benzoate	C1=CC=C(C=C1)C(=O)OCCOC(=O)C2=CC=CC=C2	Non-irritant	Train
JP_CHRIP: [Methyl(oxo){1-[6-(trifluoromethyl)-3-pyridyl]ethyl}-lambda(6)-sulfanylidene]carbamonitrile; Sulfoxaflor	CC(c1ccc(nc1)C(F)(F)F)[S+](=NC#N)(C)[O-]	Non-irritant	Train
JP_CHRIP: Dodecane-12-lactam	O=C1CCCCCCCCCCCN1	Non-irritant	Train
EU_REACH: diphenylsilanediol	C1=CC=C(C=C1)[Si](C2=CC=CC=C2)(O)O	Non-irritant	Train
EU_REACH: α,α'-propylenedinitrilodi-o-cresol	CC(CN=CC1=CC=CC=C1O)N=CC2=CC=CC=C2O	Non-irritant	Train
EU_REACH: ethyl 3-{5-[(3-chloro-2-fluorophenyl)methyl]-2,4-dimethoxyphenyl}-3-oxopropanoate	CCOC(=O)CC(=O)C1=C(C=C(C(=C1)CC2=C(C(=CC=C2)Cl)F)OC)OC	Non-irritant	Train
EU_REACH: ethyl 6-(3-chloro-2-fluorobenzyl)-1-[(2S)-1-hydroxy-3-methylbutan-2-yl]-7-methoxy-4-oxo-1,4-dihydroquinoline-3-carboxylate	CCOC(=O)C1=CN(C2=C(C1=O)C=C(C(=C2)OC)CC3=C(C(=CC=C3)Cl)F)[C@H](CO)C(C)C	Non-irritant	Train
EU_REACH: 2,4-dichloro-1-(chloromethyl)benzene	C1=CC(=C(C=C1Cl)Cl)CCl	Non-irritant	Train
EU_REACH: 5-amino-1,3-dihydro-2H-benzimidazol-2-one	C1=CC2=C(C=C1N)NC(=O)N2	Non-irritant	Train
NZ_CCID: 1H-Imidazole-1-ethanol, 2-(8-heptadecenyl)-4,5-dihydro-	CCCCCCCC/C=C/CCCCCCCC1=NCCN1CCO	Irritant	Train
AU_HCIS: o-cresol [1] JP_CHRIP: o-Cresol KR_NCIS: 2-Methylphenol NZ_CCID: 2-Cresol US_HSDB: o-CRESOL	Cc1ccccc1O	Irritant	Train
EU_REACH: 1-chloro-2-methylbenzene JP_CHRIP: o-Chlorotoluene	Cc1ccccc1Cl	Non-irritant	Train
JP_CHRIP: o-Chloroaniline	Nc1ccccc1Cl	Non-irritant	Train
EU_REACH: benzene-1,2-diamine JP_CHRIP: o-Phenylenediamine	Nc1ccccc1N	Non-irritant	Train
JP_CHRIP: 2-Chlorophenol	Oc1ccccc1Cl	Irritant	Train
JP_CHRIP: 3,4-xylenol; 3,4-Dimethylphenol KR_NCIS: 3,4-Dimethylphenol NZ_CCID: 3,4-Dimethylphenol	Cc1ccc(O)cc1C	Irritant	Train
EU_REACH: 2,4-dimethylaniline	CC1=CC(=C(C=C1)N)C	Non-irritant	Train
JP_CHRIP: 3,4-Dichlorotoluene	Cc1ccc(Cl)c(Cl)c1	Non-irritant	Train
EU_REACH: 4'-ethyl-3-fluoro-4-(4-propylphenyl)-1,1'-biphenyl	CCCC1=CC=C(C=C1)C2=C(C=C(C=C2)C3=CC=C(C=C3)CC)F	Non-irritant	Train
JP_CHRIP: 3,4-dichloroaniline	Nc1ccc(Cl)c(Cl)c1	Non-irritant	Train
JP_CHRIP: 2,4-Toluenediamine [2,4-diaminotoluene]	Cc1ccc(N)cc1N	Non-irritant	Train
EU_REACH: 1-[(1R,3S,6S)-2,2,3,6-tetramethylcyclohexyl]hexan-3-ol	CCCC(CCC1C(CCC(C1(C)C)C)C)O	Non-irritant	Train
JP_CHRIP: 2,5-xylenol; 2,5-Dimethylphenol KR_NCIS: 2,5-Dimethylphenol NZ_CCID: Phenol, 2,5-dimethyl-	Cc1ccc(C)c(O)c1	Irritant	Train
JP_CHRIP: 1,2,4,5-Tetrachlorobenzene	Clc1cc(Cl)c(Cl)cc1Cl	Non-irritant	Train
EU_REACH: 2-[2-(4-methylcyclohex-3-en-1-yl)propyl]cyclopentan-1-one	CC1=CCC(CC1)C(C)CC2CCCC2=O	Non-irritant	Train
EU_REACH: methyl 1-(3-chloropyridin-2-yl)-3-(hydroxymethyl)-1H-pyrazole-5-carboxylate	COC(=O)C1=CC(=NN1C2=C(C=CC=N2)Cl)CO	Non-irritant	Train
JP_CHRIP: 1,2,3-Trichloropropane	ClCC(Cl)CCl	Non-irritant	Train
AU_HCIS: 1-Butanol, 2-amino- NZ_CCID: 2-Amino-1-butanol	CCC(CO)N	Irritant	Train
EU_REACH: 3,3,4,4,5,5,6,6,7,7,8,8,8-tridecafluorooctyl 2-chloroprop-2-enoate	C=C(C(=O)OCCC(C(C(C(C(C(F)(F)F)(F)F)(F)F)(F)F)(F)F)(F)F)Cl	Non-irritant	Train
EU_REACH: 1,3-dioxolan-2-one	C1COC(=O)O1	Non-irritant	Train
EU_REACH: 4-trans-ethyl-4'-trans-propyl-[1,1'-bicyclohexyl]	CCCC1CCC(CC1)C2CCC(CC2)CC	Non-irritant	Train
EU_REACH: 4-trans-Butyl-4'-trans-propyl-[1,1'-bicyclohexyl]	CCCCC1CCC(CC1)C2CCC(CC2)CCC	Non-irritant	Train
EU_REACH: 3-[benzyl({4-[2-(4-nitrophenyl)diazen-1-yl]phenyl})amino]propanenitrile	C1=CC=C(C=C1)CN(CCC#N)C2=CC=C(C=C2)N=NC3=CC=C(C=C3)[N+](=O)[O-]	Non-irritant	Train
EU_REACH: 4-methyl-3-nitrobenzoic acid	CC1=C(C=C(C=C1)C(=O)O)[N+](=O)[O-]	Non-irritant	Train
NZ_CCID: Benzoic acid, 2-hydroxy-5-sulpho-	C1=CC(=C(C=C1S(=O)(=O)O)C(=O)O)O	Irritant	Train
JP_CHRIP: 4-Nitro-o-anisidine	COc1cc(ccc1N)[N+](=O)[O-]	Non-irritant	Train
EU_REACH: 1-(2,5-dioxoimidazolidin-4-yl)urea	C1(C(=O)NC(=O)N1)NC(=O)N	Non-irritant	Train
NZ_CCID: 2-Methylpentanoic acid	CCCC(C)C(=O)O	Irritant	Train
JP_CHRIP: Isobutyric anhydride NZ_CCID: 2-Methylpropionic anhydride	CC(C)C(=O)OC(=O)C(C)C	Irritant	Train
JP_CHRIP: Tetraethylthiuram disulfide (Disulfiram)	CCN(CC)C(=S)SSC(=S)N(CC)CC	Non-irritant	Train
EU_REACH: methyl 2-[[4-ethoxy-6-(methylamino)-1,3,5-triazin-2-yl]carbamoylsulfamoyl]benzoate	CCOC1=NC(=NC(=N1)NC(=O)NS(=O)(=O)C2=CC=CC=C2C(=O)OC)NC	Non-irritant	Train
JP_CHRIP: Triethylborane NZ_CCID: Borane, triethyl-	CCB(CC)CC	Irritant	Train
EU_REACH: 2-chloro-1,1-dimethoxyethane	COC(CCl)OC	Non-irritant	Train
EU_REACH: 2,9-dimethyl-5,7,12,14-tetrahydro-5,12-diazapentacene-7,14-dione	CC1=CC2=C(C=C1)NC3=CC4=C(C=C3C2=O)NC5=C(C4=O)C=C(C=C5)C	Non-irritant	Train
JP_CHRIP: Benzenesulfonyl chloride NZ_CCID: Benzenesulphonyl chloride	ClS(=O)(=O)c1ccccc1	Irritant	Train
JP_CHRIP: Benzenesulfonic acid NZ_CCID: Benzenesulphonic acid	OS(=O)(=O)c1ccccc1	Irritant	Train
JP_CHRIP: Trichlorophenylsilane	Cl[Si](Cl)(Cl)c1ccccc1	Irritant	Train
EU_REACH: 1-chloro-3-(trifluoromethyl)benzene	C1=CC(=CC(=C1)Cl)C(F)(F)F	Non-irritant	Train
AU_HCIS: 1,2-Benzenediol, 4-(1,1-dimethylethyl)- NZ_CCID: 4-t-Butylpyrocatechol	CC(C)(C)C1=CC(=C(C=C1)O)O	Irritant	Train
EU_REACH: ethyl 1-cyclopropyl-6,7-difluoro-4-oxo-1,4-dihydroquinoline-3-carboxylate	CCOC(=O)C1=CN(C2=CC(=C(C=C2C1=O)F)F)C3CC3	Non-irritant	Train
EU_REACH: trans-1,4-bis(isocyanatomethyl)cyclohexane	C1CC(CCC1CN=C=O)CN=C=O	Irritant	Train
NZ_CCID: 4-Bromobenzenesulphonyl chloride	C1=CC(=CC=C1S(=O)(=O)Cl)Br	Irritant	Train
NZ_CCID: 4-Toluenesulphonyl chloride	CC1=CC=C(C=C1)S(=O)(=O)Cl	Irritant	Train
NZ_CCID: 4-Chlorobenzenesulphonyl chloride	C1=CC(=CC=C1S(=O)(=O)Cl)Cl	Irritant	Train
NZ_CCID: 4-Methoxybenzenesulphonyl chloride	COC1=CC=C(C=C1)S(=O)(=O)Cl	Irritant	Train
NZ_CCID: 4-Nitrobenzenesulphonyl chloride	C1=CC(=CC=C1[N+](=O)[O-])S(=O)(=O)Cl	Irritant	Train
JP_CHRIP: Cumene	CC(C)c1ccccc1	Non-irritant	Train
AU_HCIS: benzoyl chloride JP_CHRIP: Benzoyl chloride KR_NCIS: Benzoyl chloride NZ_CCID: Benzoyl chloride US_HSDB: Benzoyl chloride	ClC(=O)c1ccccc1	Irritant	Train
JP_CHRIP: N,N-Dimethylcyclohexylamine NZ_CCID: Cyclohexyldimethylamine	CN(C)C1CCCCC1	Irritant	Train
EU_REACH: (2R)-6-fluoro-2-[(2R)-oxiran-2-yl]-3,4-dihydro-2H-1-benzopyran; (2R)-6-fluoro-2-[(2S)-oxiran-2-yl]-3,4-dihydro-2H-1-benzopyran; (2S)-6-fluoro-2-[(2R)-oxiran-2-yl]-3,4-dihydro-2H-1-benzopyran; (2S)-6-fluoro-2-[(2S)-oxiran-2-yl]-3,4-dihydro-2H-1-benzopyran	C1CC2=C(C=CC(=C2)F)OC1C3CO3	Non-irritant	Train
EU_REACH: trehalose	C([C@@H]1[C@H]([C@@H]([C@H]([C@H](O1)O[C@@H]2[C@@H]([C@H]([C@@H]([C@H](O2)CO)O)O)O)O)O)O)O	Non-irritant	Train
EU_REACH: 4,4'-Methylenebis(N-butoxycarbonylcyclohexanamine)	CCCCOC(=O)NC1CCC(CC1)CC2CCC(CC2)NC(=O)OCCCC	Non-irritant	Train
EU_REACH: trimethylsilane	C[SiH](C)C	Non-irritant	Train
NZ_CCID: 3,5-Dinitrobenzoyl chloride	C1=C(C=C(C=C1[N+](=O)[O-])[N+](=O)[O-])C(=O)Cl	Irritant	Train
JP_CHRIP: tert-Amyl methyl ether [TAME or 2-methoxy-2-methylbentane]	CCC(C)(C)OC	Non-irritant	Train
EU_REACH: chlorotriethylsilane NZ_CCID: Chlorotriethylsilane	CC[Si](CC)(CC)Cl	Irritant	Train
JP_CHRIP: 1,2-Dichloro-4-nitrobenzene	[O-][N+](=O)c1ccc(Cl)c(Cl)c1	Non-irritant	Train
EU_REACH: 1,5,2,4-dioxadithiane 2,2,4,4-tetraoxide	C1OS(=O)(=O)CS(=O)(=O)O1	Non-irritant	Train
EU_REACH: 3,4,5-trifluorophenol	C1=C(C=C(C(=C1F)F)F)O	Irritant	Train
EU_REACH: dimethyl(propan-2-yl)amine	CC(C)N(C)C	Irritant	Train
JP_CHRIP: m-Dinitrobenzene	[O-][N+](=O)c1cccc(c1)[N+](=O)[O-]	Non-irritant	Train
NZ_CCID: Diethylaminotrimethylsilane	CCN(CC)[Si](C)(C)C	Irritant	Train
EU_REACH: 1,2,3-trichloro-12,24-dihydro-5H-naphtho[2,3-h]naphtho[2'',3'':6',7']indolo[2',3':6,7]anthra[2,1,9-mna]acridine-5,10,13,18,25-pentone	C1=CC=C2C(=C1)C(=O)C3=C(C2=O)C4=C(C=C3)C5=CC6=C(C=C5N4)C(=O)C7=C8C6=C(C(=C9C8=C(C=C7)C1=C(N9Cl)C2=C(C=C1)C(=O)C1=CC=CC=C1C2=O)Cl)Cl	Non-irritant	Train
JP_CHRIP: p-sec-Butylphenol	CCC(C)c1ccc(O)cc1	Irritant	Train
NZ_CCID: 2,4'-Dibromoacetophenone	C1=CC(=CC=C1C(=O)CBr)Br	Irritant	Train
JP_CHRIP: 4-Isopropylaniline	CC(C)c1ccc(N)cc1	Irritant	Train
JP_CHRIP: 2-Hydroxypropyl acrylate US_HSDB: 2-Hydroxypropyl acrylate	CC(O)COC(=O)C=C	Irritant	Train
EU_REACH: 4-hydroxybenzoic acid	C1=CC(=CC=C1C(=O)O)O	Non-irritant	Train

## Sheet: Test
Name	SMILES	GHS classification	Dataset
EU_REACH: (3R,4R)-3-aminooctan-4-ol; (3R,4S)-3-aminooctan-4-ol; (3S,4R)-3-aminooctan-4-ol; (3S,4S)-3-aminooctan-4-ol	CCCCC(C(CC)N)O	Irritant	Test
ChemSkin: Benzyl alcohol	C1=CC=C(C=C1)CO	Non-irritant	Test
EU_REACH: 4-(2-phenylpropan-2-yl)-N-[4-(2-phenylpropan-2-yl)phenyl]aniline	CC(C)(C1=CC=CC=C1)C2=CC=C(C=C2)NC3=CC=C(C=C3)C(C)(C)C4=CC=CC=C4	Non-irritant	Test
ChemSkin: 1-(4-Chlorophenyl)-3-(3,4-dichlorophenyl) urea	C1=CC(=CC=C1NC(=O)NC2=CC(=C(C=C2)Cl)Cl)Cl	Non-irritant	Test
EU_CLP: 3,5-dichloro-2,4-difluorobenzoyl fluoride	C1=C(C(=C(C(=C1Cl)F)Cl)F)C(=O)F	Irritant	Test
EU_REACH: 2,5,7,8-tetramethyl-2-(4,8,12-trimethyltridecyl)-3,4-dihydro-2H-1-benzopyran-6-ol	CC1=C(C2=C(CCC(O2)(C)CCCC(C)CCCC(C)CCCC(C)C)C(=C1O)C)C	Non-irritant	Test
EU_CLP: 3-(bis(2-ethylhexyl)aminomethyl)benzothiazole-2(3H)-thione	CCCCC(CC)CN(CC(CC)CCCC)CN1C2=CC=CC=C2SC1=S	Irritant	Test
EU_CLP: 2-chloro-5-chloromethylthiazole	C1=C(SC(=N1)Cl)CCl	Irritant	Test
EU_REACH: 2-hydroxy-4'-hydroxyethoxy-2-methylpropiophenone	CC(C)(C(=O)C1=CC=C(C=C1)OCCO)O	Non-irritant	Test
EU_CLP: 2,3-epoxypropyl methacrylate; glycidyl methacrylate	CC(=C)C(=O)OCC1CO1	Irritant	Test
EU_REACH: N-[11-(dichloromethylidene)tricyclo[6.2.1.0²,⁷]undeca-2,4,6-trien-3-yl]-3-(difluoromethyl)-1-methyl-1H-pyrazole-4-carboxamide	CN1C=C(C(=N1)C(F)F)C(=O)NC2=CC=CC3=C2C4CCC3C4=C(Cl)Cl	Non-irritant	Test
ChemSkin: Hydroxycitronellal	CC(CCCC(C)(C)O)CC=O	Non-irritant	Test
EU_CLP: succinic anhydride	C1CC(=O)OC1=O	Irritant	Test
EU_REACH: 1,4,5,8-tetrakis[(4-butylphenyl)amino]-9,10-dihydroanthracene-9,10-dione	CCCCC1=CC=C(C=C1)NC2=C3C(=C(C=C2)NC4=CC=C(C=C4)CCCC)C(=O)C5=C(C=CC(=C5C3=O)NC6=CC=C(C=C6)CCCC)NC7=CC=C(C=C7)CCCC	Non-irritant	Test
EU_REACH: N,N,N',N'-tetramethyltrimethylenediamine	CN(C)CCCN(C)C	Irritant	Test
ChemSkin: 3,3′-Dithiodipropionic acid	C(CSSCCC(=O)O)C(=O)O	Non-irritant	Test
ChemSkin: Triethylene glycol	C(COCCOCCO)O	Non-irritant	Test
ChemSkin: Methyl stearate #	CCCCCCCCCCCCCCCCCC(=O)OC	Non-irritant	Test
EU_REACH: 3,3-dimethoxy-8,8,9,9-tetramethyl-2-oxa-7-thia-3,8-disiladecane	CC(C)(C)[Si](C)(C)SCCC[Si](OC)(OC)OC	Non-irritant	Test
ChemSkin: Erucamide	CCCCCCCC/C=C\CCCCCCCCCCCC(=O)N	Non-irritant	Test
EU_CLP: 1,1-diisopropoxycyclohexane	CC(C)OC1(CCCCC1)OC(C)C	Irritant	Test
EU_REACH: methyl (3E)-1-(2-chloroacetyl)-3-[methoxy(phenyl)methylidene]-2-oxo-2,3-dihydro-1H-indole-6-carboxylate	CO/C(=C/1\C2=C(C=C(C=C2)C(=O)OC)N(C1=O)C(=O)CCl)/C3=CC=CC=C3	Non-irritant	Test
ChemSkin: Benzyl salicylate	C1=CC=C(C=C1)COC(=O)C2=CC=CC=C2O	Non-irritant	Test
ChemSkin: 4,4′-Methylenebis(2,6-di-tert-butylphenol)	CC(C)(C)C1=CC(=CC(=C1O)C(C)(C)C)CC2=CC(=C(C(=C2)C(C)(C)C)O)C(C)(C)C	Non-irritant	Test
EU_CLP: 2-(2-amino-1,3-thiazol-4-yl)-(Z)-2-methoxyiminoacetyl chloride hydrochloride	CO/N=C(\C=O)/C1=CSC(=N1)N	Irritant	Test
EU_REACH: (1S,2S,4R,6S,8S,11R,12S,14S,15R,16S)-2,16-dimethyl-14-(pyrrolidin-1-yl)-5-oxapentacyclo[9.7.0.0²,⁸.0⁴,⁶.0¹²,¹⁶]octadecan-15-ol	C[C@]12CC[C@H]3[C@H]([C@@H]1C[C@@H]([C@@H]2O)N4CCCC4)CC[C@@H]5[C@@]3(C[C@@H]6[C@H](C5)O6)C	Non-irritant	Test
EU_REACH: Androstan-3,17-diol,2-(4-morpholinyl)-16-(1-pyrrolidinyl)-, 17-acetate (2α,3α,5α,16α,17β)-	CC(=O)O[C@H]1[C@H](C[C@@H]2[C@@]1(CC[C@H]3[C@H]2CC[C@@H]4[C@@]3(C[C@@H]([C@H](C4)O)N5CCOCC5)C)C)N6CCCC6	Non-irritant	Test
EU_REACH: 2,4-bis(2-methylbutan-2-yl)phenol	CCC(C)(C)C1=CC(=C(C=C1)O)C(C)(C)CC	Irritant	Test
ChemSkin: 1-Chloro-3-nitrobenzene (3-chloronitrobenzene)	C1=CC(=CC(=C1)Cl)[N+](=O)[O-]	Non-irritant	Test
EU_REACH: 1-(4-chlorophenyl)-2-cyclopropylpropan-1-ol	CC(C1CC1)C(C2=CC=C(C=C2)Cl)O	Non-irritant	Test
ChemSkin: Octanoic acid (caprylic acid) EU_CLP: octanoic acid	CCCCCCCC(=O)O	Irritant	Test
EU_REACH: 2,4,7,9-tetramethyldec-5-yne-4,7-diol	CC(C)CC(C)(C#CC(C)(CC(C)C)O)O	Non-irritant	Test
EU_REACH: [[4-[[4-(anilino)phenyl][4-(phenylimino)-2,5-cyclohexadien-1-ylidene]methyl]phenyl]amino]benzenesulphonic acid	O[S](=O)(=O)c1ccccc1N=C2C=CC(C=C2)=C(c3ccc(Nc4ccccc4)cc3)c5ccc(Nc6ccccc6)cc5	Non-irritant	Test
EU_CLP: (+)-(1S,2S,3S,5R)-2,6,6-trimethylbicyclo[3.1.1]heptane-3-spiro-1'-(cyclohex-2'-en-4'-one)	C[C@H]1[C@@H]2C[C@@H](C2(C)C)C[C@]13CCC(=O)C=C3	Irritant	Test
EU_CLP: 4,4'-methylenebis(N,N'-dimethylcyclohexanamine	CN(C)C1CCC(CC1)CC2CCC(CC2)N(C)C	Irritant	Test
EU_CLP: 2-butyl-2-ethyl-1,5-diaminopentane	CCCCC(CC)(CCCN)CN	Irritant	Test
EU_CLP: 4-ethyl-2-methyl-2-isopentyl-1,3-oxazolidine	CCC1COC(N1)(C)CCC(C)C	Irritant	Test
EU_REACH: (7-methoxynaphthalen-1-yl)acetonitrile	COC1=CC2=C(C=CC=C2CC#N)C=C1	Non-irritant	Test
EU_REACH: 9-[(3,3',5,5'-tetra-tert-butyl-2'-{8,10-dioxa-9-phosphatricyclo[9.4.0.0^{2,7}]pentadeca-1(11),2(7),3,5,12,14-hexaen-9-yloxy}-[1,1'-biphenyl]-2-yl)oxy]-8,10-dioxa-9-phosphatricyclo[9.4.0.0^{2,7}]pentadeca-1(11),2,4,6,12,14-hexaene	CC(C)(C)C1=CC(=C(C(=C1)C(C)(C)C)OP2OC3=CC=CC=C3C4=CC=CC=C4O2)C5=C(C(=CC(=C5)C(C)(C)C)C(C)(C)C)OP6OC7=CC=CC=C7C8=CC=CC=C8O6	Non-irritant	Test
EU_REACH: 1-[(2-tert-butylcyclohexyl)oxy]butan-2-ol	CCC(COC1CCCCC1C(C)(C)C)O	Non-irritant	Test
EU_REACH: 1,6-bis(2-butoxyethyl) hexanedioate	CCCCOCCOC(=O)CCCCC(=O)OCCOCCCC	Non-irritant	Test
EU_REACH: 2-chloro-3-isothiocyanatoprop-1-ene	C=C(CN=C=S)Cl	Irritant	Test
EU_REACH: N-(1-oxooctyl)glycine	CCCCCCCC(=O)NCC(=O)O	Non-irritant	Test
EU_REACH: (2R,3S,4S)-2,3,4-tris(benzyloxy)-4-[(4R)-4-[(benzyloxy)methyl]-2,2-dimethyl-1,3-dioxolan-4-yl]-1-(4-methylpiperazin-1-yl)butan-1-one	CC1(OC[C@](O1)(COCC2=CC=CC=C2)[C@H]([C@@H]([C@H](C(=O)N3CCN(CC3)C)OCC4=CC=CC=C4)OCC5=CC=CC=C5)OCC6=CC=CC=C6)C	Non-irritant	Test
EU_REACH: 4,6-dichloro-5-nitro-2-(propylsulfanyl)pyrimidine	CCCSC1=NC(=C(C(=N1)Cl)[N+](=O)[O-])Cl	Irritant	Test
EU_CLP: isobutylidene-(2-(2-isopropyl-4,4-dimethyloxazolidine-3-yl)-1,1-dimethylethyl)amine	CC(C)C=NC(C)(C)CN1C(OCC1(C)C)C(C)C	Irritant	Test
EU_REACH: 13-DOCOSENAMIDE, N-[3-(DIMETHYLAMINO)PROPYL]-, (13Z)-	CCCCCCCC/C=C\CCCCCCCCCCCC(=O)NCCCN(C)C	Non-irritant	Test
EU_CLP: (4aS-cis-)-6-benzyl-octahydropyrrolo[3.4-b]pyridine	C1C[C@H]2CN(C[C@H]2NC1)CC3=CC=CC=C3	Irritant	Test
EU_REACH: methyl 2-(4-bromophenyl)-2-methylpropanoate	CC(C)(C1=CC=C(C=C1)Br)C(=O)OC	Non-irritant	Test
EU_REACH: (4E,9E)-7-ethenyl-2,4,10,12-tetramethyl-7-{[(E)-(4-methylpentan-2-ylidene)amino]oxy}-6,8-dioxa-5,9-diaza-7-silatrideca-4,9-diene; (4Z,9E)-7-ethenyl-2,4,10,12-tetramethyl-7-{[(E)-(4-methylpentan-2-ylidene)amino]oxy}-6,8-dioxa-5,9-diaza-7-silatrideca-4,9-diene; (4Z,9Z)-7-ethenyl-2,4,10,12-tetramethyl-7-{[(E)-(4-methylpentan-2-ylidene)amino]oxy}-6,8-dioxa-5,9-diaza-7-silatrideca-4,9-diene;…	CC(C/C(=N/O[Si](O/N=C(/CC(C)C)\C)(O/N=C(/CC(C)C)\C)C=C)/C)C	Non-irritant	Test
EU_CLP: 1-bromo-2-methylpropyl propionate	CCC(=O)OC(C(C)C)Br	Irritant	Test
EU_REACH: (1S,2S,4R,6S,8S,11R,12S,14S,16S)-2,16-dimethyl-14-(pyrrolidin-1-yl)-5-oxapentacyclo[9.7.0.0²,⁸.0⁴,⁶.0¹²,¹⁶]octadecan-15-one	C[C@]12CC[C@H]3[C@H]([C@@H]1C[C@@H](C2=O)N4CCCC4)CC[C@@H]5[C@@]3(C[C@@H]6[C@H](C5)O6)C	Non-irritant	Test
EU_CLP: dodemorph (ISO); 4-cyclododecyl-2,6-dimethylmorpholine	CC1CN(CC(O1)C)C2CCCCCCCCCCC2	Irritant	Test
EU_CLP: 1-(mercaptomethyl)cyclopropylacetic acid	C1CC1(CC(=O)O)CS	Irritant	Test
EU_CLP: (1-hydroxydodecylidene)diphosphonic acid	CCCCCCCCCCCC(O)(P(=O)(O)O)P(=O)(O)O	Irritant	Test
EU_CLP: [3-(chlorocarbonyl)-2-methylphenyl]acetate	CC1=C(C=CC=C1OC(=O)C)C(=O)Cl	Irritant	Test
EU_REACH: 1,3-dimethyl 2-[2-(2-amino-6-chloro-9H-purin-9-yl)ethyl]propanedioate	COC(=O)C(CCN1C=NC2=C1N=C(N=C2Cl)N)C(=O)OC	Non-irritant	Test
EU_REACH: prop-2-en-1-yl 2-(2-chloro-5-nitrobenzoyloxy)-2-methylpropanoate	CC(C)(C(=O)OCC=C)OC(=O)C1=C(C=CC(=C1)[N+](=O)[O-])Cl	Non-irritant	Test
EU_REACH: 2-hydroxy-4-(methylsulfanyl)butanenitrile	CSCCC(C#N)O	Non-irritant	Test
EU_REACH: (2,4-dichlorophenyl)methanol	C1=CC(=C(C=C1Cl)Cl)CO	Non-irritant	Test
EU_CLP: 1-(3-methoxypropyl)-4-piperidinamine	COCCCN1CCC(CC1)N	Irritant	Test
EU_CLP: 6-dimethylaminohexan-1-ol	CN(C)CCCCCCO	Irritant	Test
EU_CLP: 3-methylaminomethylphenylamine	CNCC1=CC(=CC=C1)N	Irritant	Test
EU_REACH: hex-3-en-1-yl cyclopropanecarboxylate	CC/C=C\CCOC(=O)C1CC1	Non-irritant	Test
EU_CLP: 4,4-dimethoxybutylamine	COC(CCCN)OC	Irritant	Test
EU_CLP: 2-phenylethylisocyanate	C1=CC=C(C=C1)CCN=C=O	Irritant	Test
EU_CLP: 1-methyltrimethylene diacrylate; 1,3-butylene glycol diacrylate	CC(CCOC(=O)C=C)OC(=O)C=C	Irritant	Test
EU_CLP: 2,2-dichloro-1,3-benzodioxol	C1=CC=C2C(=C1)OC(O2)(Cl)Cl	Irritant	Test
EU_CLP: 2-chloro-6-fluoro-phenol	C1=CC(=C(C(=C1)Cl)O)F	Irritant	Test
EU_REACH: prop-2-en-1-yl 2-(2-chloro-5-isocyanatobenzoyloxy)-2-methylpropanoate	CC(C)(C(=O)OCC=C)OC(=O)C1=C(C=CC(=C1)N=C=O)Cl	Non-irritant	Test
EU_REACH: 2-bromo-2-methylpropanoyl bromide	CC(C)(C(=O)Br)Br	Irritant	Test
EU_REACH: N,N-bis[(oxiran-2-yl)methyl]aniline	C1C(O1)CN(CC2CO2)C3=CC=CC=C3	Non-irritant	Test
ChemSkin: Capryl-isostearate	CCCCCCC(C)OC(=O)CCCCCCCCCCCCCCC(C)C	Non-irritant	Test
EU_REACH: 3,3,4,4,5,5,6,6,7,7,8,8,8-tridecafluorooctyl 2-methylprop-2-enoate	CC(=C)C(=O)OCCC(C(C(C(C(C(F)(F)F)(F)F)(F)F)(F)F)(F)F)(F)F	Non-irritant	Test
EU_CLP: 4,4,5,5-tetrachloro-1,3-dioxolan-2-one	C1(=O)OC(C(O1)(Cl)Cl)(Cl)Cl	Irritant	Test
EU_CLP: hydroxyphosphonoacetic acid	OC(C(O)=O)[P](O)(O)=O	Irritant	Test
EU_CLP: 2-bromo-2-nitropropanol	CC(CO)([N+](=O)[O-])Br	Irritant	Test
EU_REACH: (6R,7R)-7-amino-3-(methoxymethyl)-8-oxo-5-thia-1-azabicyclo[4.2.0]oct-2-ene-2-carboxylic acid	COCC1=C(N2[C@@H]([C@@H](C2=O)N)SC1)C(=O)O	Non-irritant	Test
ChemSkin: Dipropylene glycol	CCC(O)OC(O)CC	Non-irritant	Test
EU_REACH: heptanoyl chloride	CCCCCCC(=O)Cl	Irritant	Test
ChemSkin: Cyclohexadecanone	C1CCCCCCCC(=O)CCCCCCC1	Non-irritant	Test
EU_REACH: 2,2,4-trimethylhexane-1,6-diamine; 2,4,4-trimethylhexane-1,6-diamine	CC(CCN)CC(C)(C)CN	Irritant	Test
EU_REACH: 1-(butoxymethoxy)butane	CCCCOCOCCCC	Non-irritant	Test
ChemSkin: 2-Ethylhexyl-4-aminobenzoate	CCCCC(CC)COC(=O)C1=CC=C(C=C1)N	Non-irritant	Test
EU_REACH: 1,3-dihydroxypropan-2-yl octanoate; 2,3-dihydroxypropyl octanoate	CCCCCCCC(=O)OCC(CO)O	Non-irritant	Test
EU_CLP: 5-ethoxy-5H-furan-2-one	CCOC1C=CC(=O)O1	Irritant	Test
EU_REACH: 1-(3-Chloro-4-hydroxyphenyl)ethanone	CC(=O)C1=CC(=C(C=C1)O)Cl	Non-irritant	Test
EU_CLP: 1,4,7,10-tetraazacyclododecane	C1CNCCNCCNCCN1	Irritant	Test
EU_REACH: 1,4-bis[(2-ethylhexyl)amino]-5,8-dihydroxy-9,10-dihydroanthracene-9,10-dione	CCCCC(CC)CNC1=C2C(=C(C=C1)NCC(CC)CCCC)C(=O)C3=C(C=CC(=C3C2=O)O)O	Non-irritant	Test
EU_REACH: O,O-diethyl sulfanylphosphonothioate	CCOP(=S)(OCC)S	Irritant	Test
EU_REACH: 2-[(6-chloro-2-methylpyrimidin-4-yl)amino]-N-(2-chloro-6-methylphenyl)-1,3-thiazole-5-carboxamide	CC1=C(C(=CC=C1)Cl)NC(=O)C2=CN=C(S2)NC3=CC(=NC(=N3)C)Cl	Non-irritant	Test
EU_REACH: (2-aminoethyl)[3-(methoxydimethylsilyl)propyl]amine	CO[Si](C)(C)CCCNCCN	Irritant	Test
EU_REACH: 2-{[2,6-dibromo-4-(2-{3,5-dibromo-4-[(oxiran-2-yl)methoxy]phenyl}propan-2-yl)phenoxy]methyl}oxirane	CC(C)(C1=CC(=C(C(=C1)Br)OCC2CO2)Br)C3=CC(=C(C(=C3)Br)OCC4CO4)Br	Non-irritant	Test
ChemSkin: 4-Methylthio-benzaldehyde #	CSC1=CC=C(C=C1)C=O	Non-irritant	Test
EU_REACH: 1-butylpyrrolidin-2-one	CCCCN1CCCC1=O	Non-irritant	Test
ChemSkin: 3-Chloro-4-fluoronitrobenzene	C1=CC(=C(C=C1[N+](=O)[O-])Cl)F	Non-irritant	Test
EU_REACH: methyl 3,6-dichloro-4-acetamidopyridine-2-carboxylate	CC(=O)NC1=CC(=NC(=C1Cl)C(=O)OC)Cl	Non-irritant	Test
EU_REACH: 2-ISOPROPYL-1,3-DIOXANE-5,5-DICARBOXYLIC ACID DIETHYL ESTER	CCOC(=O)C1(COC(OC1)C(C)C)C(=O)OCC	Non-irritant	Test
EU_CLP: 2-bromo-1-(2-furyl)-2-nitroethylene	C1=COC(=C1)/C=C(\[N+](=O)[O-])/Br	Irritant	Test
EU_CLP: (S)-(-)-2-acetoxypropionylchloride; (1S)-2-chloro-1-methyl-2-oxoethyl acetate	C[C@@H](C(=O)Cl)OC(=O)C	Irritant	Test
EU_CLP: 1-methoxy-2-propylamine	CC(COC)N	Irritant	Test
EU_REACH: (1S)-1-phenylpropan-1-amine	CC[C@@H](C1=CC=CC=C1)N	Irritant	Test
EU_REACH: 1-(2-ethylbutyl)cyclohexane-1-carboxylic acid	CCC(CC)CC1(CCCCC1)C(=O)O	Non-irritant	Test
EU_CLP: 3-chloro-2,4-difluoronitrobenzene	C1=CC(=C(C(=C1[N+](=O)[O-])F)Cl)F	Irritant	Test
EU_REACH: Ethanone, 2-​chloro-​1-​(3-​chloro-​4-​hydroxyphenyl)​-	C1=CC(=C(C=C1C(=O)CCl)Cl)O	Non-irritant	Test
EU_CLP: neodecanoyl chloride	CC(C)(C)CCCCCC(=O)Cl	Irritant	Test
EU_REACH: 2-(7-ethyl-1H-indol-3-yl)ethan-1-ol	CCC1=C2C(=CC=C1)C(=CN2)CCO	Non-irritant	Test
EU_REACH: diethyl pyridine-2,4-dicarboxylate	CCOC(=O)C1=CC(=NC=C1)C(=O)OCC	Non-irritant	Test
ChemSkin: 4-Acetoxy-2,5-dimethyl-3(2H)-furanone (2,5-dimethyl-4-oxo-4,5-dihydrofuran-3-yl acetate)	CC1C(=O)C(=C(O1)C)OC(=O)C	Non-irritant	Test
EU_CLP: 2,3,4,5-tetrachlorobenzoylchloride	C1=C(C(=C(C(=C1Cl)Cl)Cl)Cl)C(=O)Cl	Irritant	Test
EU_CLP: 2-chloro-p-toluenesulfochloride	CC1=C(C=C(C=C1)S(=O)(=O)Cl)Cl	Irritant	Test
ChemSkin: 2-(Formylamino)-3-thiophenecarboxylic acid	C1=CSC(=C1C(=O)O)NC=O	Non-irritant	Test
EU_CLP: acrylic acid, 3-(trimethoxysilyl)propyl ester	CO[Si](CCCOC(=O)C=C)(OC)OC	Irritant	Test
EU_CLP: 3-aminobenzylamine	C1=CC(=CC(=C1)N)CN	Irritant	Test
ChemSkin: Tetrabromophenol blue	C1=C(C=C(C(=C1Br)O)Br)C2(C3=C(C(=C(C(=C3Br)Br)Br)Br)S(=O)(=O)O2)C4=CC(=C(C(=C4)Br)O)Br	Non-irritant	Test
EU_CLP: 2-methyl-2-azabicyclo[2.2.1]heptane	CN1CC2CCC1C2	Irritant	Test
EU_REACH: trifluoro(oxolan-1-ium-1-yl)boranuide	[B-]([O+]1CCCC1)(F)(F)F	Irritant	Test
EU_REACH: carbonohydrazide	C(=O)(NN)NN	Non-irritant	Test
EU_CLP: formaldehyde …%	C=O	Irritant	Test
EU_REACH: 2-(acryloyloxy)ethyl hydrogen succinate	C=CC(=O)OCCOC(=O)CCC(=O)O	Irritant	Test
EU_CLP: 2-(1-methylpropyl)-4-tert-butylphenol	CCC(C)C1=C(C=CC(=C1)C(C)(C)C)O	Irritant	Test
EU_CLP: 2-(diphosphonomethyl)succinic acid	C(C(C(P(=O)(O)O)P(=O)(O)O)C(=O)O)C(=O)O	Irritant	Test
EU_REACH: 1-butoxy-3-(prop-2-en-1-yloxy)propan-2-ol	CCCCOCC(COCC=C)O	Irritant	Test
EU_REACH: 4-[4-(4-chlorophenyl)-4-hydroxypiperidin-1-yl]-N,N-dimethyl-2,2-diphenylbutanamide	CN(C)C(=O)C(CCN1CCC(CC1)(C2=CC=C(C=C2)Cl)O)(C3=CC=CC=C3)C4=CC=CC=C4	Non-irritant	Test
EU_REACH: propyl (2S)-2-hydroxypropanoate	CCCOC(=O)[C@H](C)O	Non-irritant	Test
EU_REACH: N-[4-(methoxyacetyl)phenyl]acetamide	CC(=O)CC(=O)NC1=CC=C(C=C1)OC	Non-irritant	Test
ChemSkin: 2-Ethylhexyl 4-methoxycinnamate (octinoxate)	CCCCC(CC)COC(=O)/C=C/C1=CC=C(C=C1)OC	Non-irritant	Test
EU_CLP: 3-iodpropene; allyl iodide	C=CCI	Irritant	Test
EU_CLP: methyl isothiocyanate	CN=C=S	Irritant	Test
ChemSkin: 3,3-Dimethylpentane	CCC(C)(C)CC	Non-irritant	Test
EU_REACH: tert-butyl 4-(6-aminopyridin-3-yl)piperazine-1-carboxylate	CC(C)(C)OC(=O)N1CCN(CC1)C2=CN=C(C=C2)N	Non-irritant	Test
EU_CLP: N,N-dimethylhydrazine	CN(C)N	Irritant	Test
EU_REACH: N,N,N',N'-tetrakis(2-hydroxypropyl)hexanediamide	CC(CN(CC(C)O)C(=O)CCCCC(=O)N(CC(C)O)CC(C)O)O	Non-irritant	Test
ChemSkin: 4-Amino-4H-1,2,4-triazole (4-amino-1,2,4-triazole)	C1=NN=CN1N	Non-irritant	Test
ChemSkin: n-Butyl propionate	CCCCOC(=O)CC	Non-irritant	Test
EU_CLP: 1-octylazepin-2-one	CCCCCCCCN1CCCCCC1=O	Irritant	Test
ChemSkin: 1,5-Hexadiene	C=CCCC=C	Non-irritant	Test
EU_REACH: 4-(2-phenylpropan-2-yl)phenol	CC(C)(C1=CC=CC=C1)C2=CC=C(C=C2)O	Non-irritant	Test
EU_REACH: 4-chloro-1,2-dimethylbenzene	CC1=C(C=C(C=C1)Cl)C	Non-irritant	Test
EU_CLP: 4-fluoro-3-trifluoromethylphenol	C1=CC(=C(C=C1O)C(F)(F)F)F	Irritant	Test
EU_CLP: N,N-diethyl-N',N'-dimethylpropan-1,3-diyl-diamine	CCN(CC)CCCN(C)C	Irritant	Test
EU_CLP: methylene dithiocyanate	C(SC#N)SC#N	Irritant	Test
EU_REACH: (E)-4-decenal	CCCCC/C=C/CCC=O	Non-irritant	Test
EU_CLP: 2-chloro-3-trifluoromethylpyridine	C1=CC(=C(N=C1)Cl)C(F)(F)F	Irritant	Test
EU_CLP: 3,5-dimethylbenzoyl chloride	CC1=CC(=CC(=C1)C(=O)Cl)C	Irritant	Test
EU_REACH: 8-bromo-7-(but-2-yn-1-yl)-3-methyl-3,7-dihydro-1H-purine-2,6-dione	CC#CCN1C2=C(N=C1Br)N(C(=O)NC2=O)C	Non-irritant	Test
EU_CLP: 2,4,6-tri-n-propyl-2,4,6-trioxo-1,3,5,2,4,6-trioxatriphosphorinane	CCCP1(=O)OP(=O)(OP(=O)(O1)CCC)CCC	Irritant	Test
EU_CLP: 2,2-dibromo-2-nitroethanol	C(C([N+](=O)[O-])(Br)Br)O	Irritant	Test
ChemSkin: 1-Bromo-4-chlorobutane #	C(CCBr)CCl	Non-irritant	Test
EU_CLP: N-[3-[(2-acetyloxy)ethyl](phenyl-methyl)amino]-4-methoxyphenylacetamide	CC(=O)NC1=CC(=C(C=C1)OC)N(CCOC(=O)C)CC2=CC=CC=C2	Irritant	Test
EU_REACH: bis(2-methylpropyl) cyclohexane-1,2-dicarboxylate	CC(C)COC(=O)C1CCCCC1C(=O)OCC(C)C	Non-irritant	Test
EU_REACH: 3-(oxiran-2-ylmethoxy)-N,N-bis(oxiran-2-ylmethyl)aniline	C1C(O1)CN(CC2CO2)C3=CC(=CC=C3)OCC4CO4	Non-irritant	Test
EU_REACH: 4-isobutyl-2-methylbenzaldehyde	CC1=C(C=CC(=C1)CC(C)C)C=O	Non-irritant	Test
EU_REACH: 7,8-dimethoxy-1,3-dihydro-2H-3-benzazepin-2-one	COC1=C(C=C2C=CNC(=O)CC2=C1)OC	Non-irritant	Test
EU_CLP: diethylmethoxyborane	B(CC)(CC)OC	Irritant	Test
ChemSkin: Diisopropyl sebacate	CC(C)OC(=O)CCCCCCCCC(=O)OC(C)C	Non-irritant	Test
ChemSkin: Allyl phenoxyacetate #	C=CCOC(=O)COC1=CC=CC=C1	Non-irritant	Test
EU_CLP: ethylene oxide; oxirane	C1CO1	Irritant	Test
EU_CLP: phosgene; carbonyl chloride	C(=O)(Cl)Cl	Irritant	Test
EU_REACH: 4-methyl-1H-pyrazole	CC1=CNN=C1	Irritant	Test
EU_CLP: dichloro-(3-(3-chloro-4-fluorophenyl)propyl)methylsilane	C[Si](CCCC1=CC(=C(C=C1)F)Cl)(Cl)Cl	Irritant	Test
EU_CLP: chloro(3-(3-chloro-4-fluorophenyl)propyl)dimethylsilane	C[Si](C)(CCCC1=CC(=C(C=C1)F)Cl)Cl	Irritant	Test
EU_CLP: 1,2,3,4-tetrahydro-1-naphthyl hydroperoxide	C1CC(C2=CC=CC=C2C1)OO	Irritant	Test
EU_CLP: 1,6-bis(3,3-bis((1-methylpentylidenimino)propyl)ureido)hexane	CCCCC(=NCCCNC(=O)NCCCCCCNC(=O)NCCCN=C(C)CCCC)C	Irritant	Test
EU_CLP: methyl acrylamidoglycolate (containing ≥ 0,1 % acrylamide)	COC(=O)C(NC(=O)C=C)O	Irritant	Test
EU_REACH: 2-chlorobutane	CCC(C)Cl	Non-irritant	Test
EU_CLP: 8-p-menthyl hydroperoxide; p-menthane hydroperoxide	CC1CCC(CC1)C(C)(C)OO	Irritant	Test
EU_CLP: 2-hydroxyethyl acrylate	C=CC(=O)OCCO	Irritant	Test
EU_REACH: N-(4-chlorophenyl)-4-{2-[2,5-dichloro-4-(dimethylsulfamoyl)phenyl]diazen-1-yl}-3-hydroxynaphthalene-2-carboxamide	CN(C)S(=O)(=O)C1=C(C=C(C(=C1)Cl)N=NC2=C(C(=CC3=CC=CC=C32)C(=O)NC4=CC=C(C=C4)Cl)O)Cl	Non-irritant	Test
EU_REACH: (3S)-oxolan-3-ol	C1COC[C@H]1O	Non-irritant	Test
ChemSkin: Naphthalene acetic acid #	C1=CC=C2C(=C1)C=CC=C2CC(=O)O	Non-irritant	Test
EU_REACH: 3-methyl-1-p-tolyl-5-pyrazolone	CC1=NN(C(=O)C1)C2=CC=C(C=C2)C	Non-irritant	Test
EU_CLP: 1,3-dichloro-5-ethyl-5-methylimidazolidine-2,4-dione	CCC1(C(=O)N(C(=O)N1Cl)Cl)C	Irritant	Test
EU_CLP: methyl 3-amino-2,2,3-trimethylbutyrate	CC(C)(C(=O)OC)C(C)(C)N	Irritant	Test
EU_REACH: 3-methoxy-3,8,8,9,9-pentamethyl-2-oxa-7-thia-3,8-disiladecane	CC(C)(C)[Si](C)(C)SCCC[Si](C)(OC)OC	Non-irritant	Test
EU_REACH: 3-[3-(triethoxysilyl)propyl]dihydrofuran-2,5-dione	CCO[Si](CCCC1CC(=O)OC1=O)(OCC)OCC	Non-irritant	Test
EU_REACH: 2-(2-{2-[(2-ethylhexanoyl)oxy]ethoxy}ethoxy)ethyl 2-ethylhexanoate	CCCCC(CC)C(=O)OCCOCCOCCOC(=O)C(CC)CCCC	Non-irritant	Test
EU_REACH: (4-chloro-2-fluoro-3-methoxyphenyl)boronic acid	B(C1=C(C(=C(C=C1)Cl)OC)F)(O)O	Non-irritant	Test
EU_REACH: 4-[4-(prop-2-en-1-yloxy)benzenesulfonyl]phenol	C=CCOC1=CC=C(C=C1)S(=O)(=O)C2=CC=C(C=C2)O	Non-irritant	Test
EU_REACH: 4-methoxy-3-nitro-N-phenylbenzamide	COC1=C(C=C(C=C1)C(=O)NC2=CC=CC=C2)[N+](=O)[O-]	Non-irritant	Test
EU_REACH: 4-hydroxybenzenesulfonic acid	C1=CC(=CC=C1O)S(=O)(=O)O	Irritant	Test
